# Supplementary material for: In-Situ Metatranscriptomic Analyses Reveal the Metabolic Flexibility of the Thermophilic Anoxygenic Photosynthetic Bacterium Chloroflexus aggregans in a Hot Spring Cyanobacteria-Dominated Microbial Mat
Source: Microorganisms. 2021 Mar 21;9(3):652. doi: 10.3390/microorganisms9030652 (PMC8004040; doi:10.3390/microorganisms9030652)
Supplement: Supplementary file 1 [file microorganisms-09-00652-s001.zip]

Archive with 8 entries (7 files):
- Supplemental_materials/
- __MACOSX/._Supplemental_materials
- Supplemental_materials/.DS_Store
- __MACOSX/Supplemental_materials/._.DS_Store
- Supplemental_materials/Supplemental_tables.xlsx
- __MACOSX/Supplemental_materials/._Supplemental_tables.xlsx
- Supplemental_materials/Supplemental_figures.docx
- __MACOSX/Supplemental_materials/._Supplemental_figures.docx
