# Supplementary material for: In-Situ Metatranscriptomic Analyses Reveal the Metabolic Flexibility of the Thermophilic Anoxygenic Photosynthetic Bacterium Chloroflexus aggregans in a Hot Spring Cyanobacteria-Dominated Microbial Mat
Source: Microorganisms. 2021 Mar 21;9(3):652. doi: 10.3390/microorganisms9030652 (PMC8004040; doi:10.3390/microorganisms9030652)
Supplement: Supplementary file 1 [file microorganisms-09-00652-s001.zip › Supplemental_materials/Supplemental_tables.xlsx]

## Sheet: Table S1
		19:00:00	23:00:00	02:10:00	05:00:00	06:00:00	07:00:00	11:00:00	15:00:00	16:00:00	17:00:00	18:00:00	19:00:00
	Total read counts (3848 genes in C. aggregans DSM9485T)	561819	944568	478248	265573	375958	744387	5230952	1461646	1111466	1413114	1504525	1078869
	Transcripts-detected genes (>=10 reads)	3002	3017	3065	2715	2542	3281	3506	3407	3265	3210	3234	3063
			19:00-23:00	23:00-2:10	2:10-5:00	5:00-6:00	6:00-7:00	7:00-11:00	11:00-15:00	15:00-16:00	16:00-17:00	17:00-18:00	18:00-19:00
	Differentially expressed genes (p-value <0.05)		1288	1789	1398	1852	1985	2436	2611	342	870	376	267

## Sheet: Table S2
Gene			Differential expression analyses of genes
Polyglucose biosynthesis (and degradation?)	Locus_tag	Average of TPM	19:00-23:00	23:00-2:10	2:10-5:00	5:00-6:00	6:00-7:00	7:00-11:00	11:00-15:00	15:00-16:00	16:00-17:00	17:00-18:00	18:00-19:00
alpha-glucan phosphorylases	Cagg_2781	12.3085	0.759851	0.0211438	0.885577	0.0925345	0.564053	0.00108952	1.14762e-05	1	0.593113	1	1
glycosyl transferase group 1	Cagg_2872	79.2911	0.00187015	0.0608597	0.712292	0.446901	0.0466186	2.64261e-08	0.000125515	0.573025	0.0939876	0.0271903	0.849198
glycosyl transferase group 1	Cagg_2329	27.7812	0.00510013	0.451618	0.635239	0.0682606	0.00582377	0.000134138	0.0804439	0.30627	0.308151	0.690709	0.517593
glycosyl transferase group 1	Cagg_2161	111.773	9.98262e-14	1.26094e-10	1.33121e-09	5.97092e-14	0.00189241	1.13739e-06	0.894361	0.108862	0.0952346	0.0970434	0.0651021
glycosyl transferase group 1	Cagg_3369	4.37705	0.559728	0.780907	1	1	0.731885	0.016576	0.016576	1	0.502488	0.253731	1
glycosyl transferase group 1	Cagg_3800	41.2889	0.0324684	0.0174197	0.128505	0.0602847	0.00868047	5.36277e-05	4.39607e-06	0.932331	0.226242	0.744627	0.546645
glycolysis
glucokinase	Cagg_0306	42.3214	0.453801	0.000949785	0.0131292	0.00112018	0.867888	0.00921812	5.27826e-06	0.81167	0.339516	1	0.471159
ROK family protein	Cagg_3048	193.689	0.318398	0.297545	0.0251143	0.00184312	0.0182743	1.78183e-10	0.0859912	0.0430908	0.37961	0.0174547	0.283209
Glucose-6-phosphate isomerase	Cagg_1484	84.5234	0.427571	0.119377	0.296177	0.00390201	0.00332528	0.010861	0.00311667	0.915721	0.369136	0.951324	0.702008
6-phosphofructokinase	Cagg_2702	9.27893	1	0.564053	0.854227	0.258407	0.472	0.564053	1	0.186747	1	1	1
6-phosphofructokinase	Cagg_3643	1312.12	0.280459	0.000978414	0.00986215	0.339151	0.305184	4.41228e-10	8.72943e-25	0.831321	0.0201785	0.844512	0.0197994
fructose-1,6-bisphosphatase, class II	Cagg_0653	322.042	0.167074	8.64591e-06	0.321842	0.00312893	0.101527	7.09198e-11	0.000116991	0.426118	0.429457	0.0349638	0.272573
fructose-1,6-bisphosphatase, class II	Cagg_2118	23.8036	0.00630869	0.0259426	0.0428408	0.000206754	0.495638	0.0262662	7.29297e-06	0.214446	0.0565323	1	1
fructose 1,6-bisphosphate aldolase/phosphatase	-	-	-	-	-	-	-	-	-	-	-	-	-
Triose-phosphate isomerase	Cagg_0927	125.581	0.435591	0.204449	0.217993	0.217993	0.0309752	1.51086e-07	8.29186e-08	0.134408	0.494511	0.30434	0.198032
glyceraldehyde-3-phosphate dehydrogenase, type I	Cagg_3678	22.5928	0.235318	0.0575192	0.723655	0.0110484	0.00266073	1.80646e-05	1.83165e-07	0.36518	0.581089	0.499675	0.643095
glyceraldehyde-3-phosphate dehydrogenase, type I	Cagg_3726	8632.08	0.0710368	0.000228156	0.142704	0.866038	0.150188	1.70238e-26	3.51861e-44	0.105362	0.0164476	0.682812	0.898408
Phosphoglycerate kinase	Cagg_0642	482.5	0.884314	0.48403	2.47362e-05	6.24712e-10	0.0295476	0.0657165	0.829227	0.819746	0.420718	0.213238	0.316458
Phosphoglycerate mutase	Cagg_0909	92.9396	0.336996	0.0732397	0.571609	0.748659	0.198032	2.51959e-05	0.108071	0.0878883	0.033628	0.169146	0.879209
phosphoglycerate mutase, 2,3-bisphosphoglycerate-independent	Cagg_1890	94.1989	1	0.0839955	0.000141992	8.15829e-07	0.12729	1.73583e-08	0.000110656	0.221175	0.531929	0.571609	0.457073
Phosphopyruvate hydratase	Cagg_3739	192.225	0.00487759	0.0196221	0.000212367	2.12693e-05	0.00169293	2.90356e-08	5.84618e-13	0.735104	0.000439377	0.417544	0.586081
pyruvate kinase	Cagg_0312	33.526	0.0511523	0.0511523	0.271699	0.00843262	0.000218654	0.00996168	0.00472871	0.402879	0.262101	0.495638	0.674636
gluconeogenesis
fructose-1,6-bisphosphatase, class II	Cagg_0653	322.042	0.167074	8.64591e-06	0.321842	0.00312893	0.101527	7.09198e-11	0.000116991	0.426118	0.429457	0.0349638	0.272573
fructose-1,6-bisphosphatase, class II	Cagg_2118	23.8036	0.00630869	0.0259426	0.0428408	0.000206754	0.495638	0.0262662	7.29297e-06	0.214446	0.0565323	1	1
oxidative pentose phosphate pathway ( Entner-Doudoroff)
zwf	Cagg_3190	45.4244	0.600301	0.563865	0.0187939	0.00526908	0.107798	2.50663e-05	0.0234863	0.133213	0.202807	1	0.360272
gnd	Cagg_3189	65.562	0.92105	0.31384	0.0419356	0.00186426	0.0184736	4.64142e-06	0.0174761	0.0927867	0.121814	0.935043	0.370987
6-phosphogluconolactonase	Cagg_3477	56.0538	0.130311	0.0262662	0.435544	0.343061	0.0769265	2.19368e-06	4.42556e-07	1	0.00200086	0.14239	0.393728
non-oxidative pentose phosphate pathway
tktA	Cagg_1883	51.997	0.924869	0.647602	0.0302966	0.00199822	0.095148	0.0054924	0.0106018	0.381837	0.790221	0.777217	0.417355
talA	Cagg_0636	159.238	0.764461	0.908382	0.0025046	0.00049415	0.000112823	0.0110821	0.491046	0.0245421	0.905647	0.388724	0.516526
ribose-phosphate diphosphokinase	Cagg_0778	67.0372	0.162228	0.0357983	0.00247883	3.7489e-05	0.00388863	2.02891e-08	6.06197e-13	0.709013	0.000811266	1	0.646181
anapleurotic reactions
tme	Cagg_3355	36.7937	0.904123	0.180393	0.170072	0.00108855	8.7773e-11	0.0967514	3.76962e-08	0.316045	0.523805	0.82237	0.319467
pckA	Cagg_3060	2282.17	0.000448352	0.00149826	0.0010529	0.266625	0.0158984	1.53488e-12	8.37633e-52	0.823295	0.178982	0.127864	0.05474
ppc	Cagg_0399	47.1119	0.387478	0.0297718	0.0494342	0.0198165	1.73834e-06	0.0217029	1.35416e-19	0.755864	0.729435	0.407173	1
ppc	Cagg_0058	51.1129	0.515533	0.462811	0.325981	0.448044	0.168484	0.171126	0.000139172	0.244899	0.73463	0.807485	0.555449
oxidative tricarboxylic acid cycle
Transketolase domain protein	Cagg_0632	13.0098	0.593113	0.160156	0.250097	0.00268218	0.0884894	6.58386e-06	3.0572e-05	0.311691	1	1	1
pyruvate dehydrogenase (acetyl-transferring) E1 component, alpha subunit	Cagg_1615	435.21	0.474366	0.10687	7.29165e-05	0.0879294	0.798965	0.388035	0.119378	0.203475	0.87505	0.923241	0.39478
Transketolase central region	Cagg_1616	39.9392	0.000389741	0.020365	0.0769426	0.0385652	0.145128	0.000638636	0.000187418	0.30627	0.202826	0.0506662	0.643095
Dihydrolipoyllysine-residue succinyltransferase	Cagg_1617	27.9342	0.117167	0.000844689	0.844178	0.168917	0.897141	0.00102398	0.244497	0.252714	0.0166986	0.854227	0.679314
acetyl coenzyme A synthetase (ADP forming), alpha domain protein	Cagg_3834	135.926	0.0553796	0.0250602	1.33059e-06	0.0727082	0.0507793	0.283368	0.00344148	0.902494	0.869854	0.334894	0.913348
acetate/CoA ligase	Cagg_3789	863.226	3.42026e-07	1.17467e-09	2.19279e-09	1.92009e-10	0.0550998	1.1147e-12	7.91386e-13	0.214435	0.29386	0.76335	0.146475
pyruvate flavodoxin/ferredoxin oxidoreductase domain protein	Cagg_2636	2261.87	0.483262	0.680551	0.000205203	0.514601	0.306372	8.32438e-101	9.74595e-103	0.444315	0.206001	0.685796	0.972072
pyruvate ferredoxin/flavodoxin oxidoreductase, beta subunit	Cagg_2109	498.61	6.0085e-08	0.0873819	0.00105128	0.0260646	2.39464e-06	0.00267063	1.66746e-28	0.714077	0.134398	0.965736	0.585833
pyruvate flavodoxin/ferredoxin oxidoreductase domain protein	Cagg_2110	510.972	1.89865e-06	0.378225	0.0131841	0.564393	0.00275327	0.00455663	3.4853e-33	0.853904	0.00500286	0.778932	0.945467
thiamine pyrophosphate protein domain protein TPP-binding	Cagg_3651	74.3728	0.108144	0.0492331	0.00713663	0.0821581	0.0546473	6.07373e-18	4.81575e-05	0.74499	0.00183395	0.220255	0.170072
pyruvate flavodoxin/ferredoxin oxidoreductase domain protein	Cagg_3652	47.5401	0.770192	0.517593	0.021097	0.00758323	0.682922	2.43563e-18	1.92643e-05	0.60266	0.00358445	0.90818	0.290235
dihydrolipoamide dehydrogenase	Cagg_1128	146.807	0.120553	0.015891	0.00315225	2.04495e-05	0.000117667	0.022894	0.00399049	0.920471	0.787525	0.0522075	0.511506
dihydrolipoamide dehydrogenase	Cagg_1323	180.312	7.16486e-08	0.00133634	0.0505723	0.231384	0.709344	2.47386e-16	5.20702e-06	0.129425	1.70498e-05	0.000194067	0.97252
citrate synthase I	Cagg_3738	560.166	0.480042	0.423131	5.94745e-06	0.0051321	0.000427103	0.672919	2.31645e-09	0.752143	0.665355	0.00428752	0.197996
aconitate hydratase 1	Cagg_3721	191.322	0.00162703	0.0224178	5.71753e-05	6.55598e-09	0.853074	4.62186e-07	0.00318281	0.000460613	0.0100607	0.0113527	0.425091
isocitrate dehydrogenase, NADP-dependent	Cagg_1050	255.473	0.0766947	0.0034906	0.00154285	6.60772e-05	0.0251363	0.401662	8.07693e-05	0.412139	0.264233	0.289551	0.423301
2-oxoglutarate dehydrogenase, E1 subunit	Cagg_3723	117.096	0.000697981	9.55693e-05	0.00717999	3.15511e-05	0.0788487	5.29961e-08	0.0433651	0.378413	0.0263484	0.567827	0.273315
catalytic domain of components of various dehydrogenase complexes	Cagg_2097	111.888	0.0495912	0.0289473	0.134453	0.051974	0.0971922	2.41795e-14	0.00407106	0.0328005	0.257532	0.732187	0.548436
E3 binding domain protein	Cagg_3642	17.78	0.0565323	0.0397031	0.0857668	0.000608709	0.0219259	0.00178899	1.21319e-05	0.451618	1	0.439814	1
2-oxoglutarate dehydrogenase, E2 subunit, dihydrolipoamide succinyltransferase	Cagg_3722	120.627	0.151	9.88832e-05	0.0325662	6.34198e-06	0.2197	4.24099e-09	0.0126214	0.575367	0.320896	0.724693	0.439876
2-oxoglutarate/2-oxoacid ferredoxin oxidoreductase subunit beta	Cagg_2109	498.61	6.0085e-08	0.0873819	0.00105128	0.0260646	2.39464e-06	0.00267063	1.66746e-28	0.714077	0.134398	0.965736	0.585833
2-oxoglutarate/2-oxoacid ferredoxin oxidoreductase subunit alpha	Cagg_2110	510.972	1.89865e-06	0.378225	0.0131841	0.564393	0.00275327	0.00455663	3.4853e-33	0.853904	0.00500286	0.778932	0.945467
2-oxoglutarate/2-oxoacid ferredoxin oxidoreductase subunit beta	Cagg_3651	74.3728	0.108144	0.0492331	0.00713663	0.0821581	0.0546473	6.07373e-18	4.81575e-05	0.74499	0.00183395	0.220255	0.170072
2-oxoglutarate/2-oxoacid ferredoxin oxidoreductase subunit alpha	Cagg_3652	47.5401	0.770192	0.517593	0.021097	0.00758323	0.682922	2.43563e-18	1.92643e-05	0.60266	0.00358445	0.90818	0.290235
succinyl-CoA synthetase, beta subunit	Cagg_2086	262.576	0.000118639	5.1266e-06	0.00892818	3.23576e-08	1.72269e-13	0.950413	0.00755807	0.867066	2.76182e-06	0.0246594	0.872353
succinyl-CoA synthetase, alpha subunit	Cagg_2819	280.182	0.0144244	0.0001796	0.000971107	3.63541e-06	0.0443037	0.0442771	2.30975e-05	0.526044	0.0440406	0.386517	1
succinate dehydrogenase (or fumarate reductase) cytochrome b subunit, b558 family	Cagg_1576	161.08	4.19711e-11	1.5949e-08	6.20346e-05	3.96227e-06	0.00419115	1.67582e-05	0.0332674	0.00162977	3.73666e-08	0.811723	0.0235088
succinate dehydrogenase or fumarate reductase, flavoprotein subunit	Cagg_1577	150.782	1.93007e-07	3.20444e-07	3.44749e-05	3.37907e-10	4.74578e-07	2.89377e-07	0.227986	0.0028181	2.46369e-05	0.00995573	0.045909
succinate dehydrogenase and fumarate reductase iron-sulfur protein	Cagg_1578	166.011	0.000660471	0.0186968	3.62058e-09	2.10622e-06	0.1157	5.89788e-09	0.873534	0.00443701	1.93128e-05	0.000807521	0.417605
fumarate lyase	Cagg_2500	154.028	0.0447156	0.563815	1.20664e-05	0.000516873	0.497263	0.206377	0.0204275	0.590883	0.39632	1	0.224676
malate dehydrogenase, NAD-dependent	Cagg_2290	2272.52	0.664802	0.00596362	0.828055	0.638725	0.190268	6.35941e-32	1.41008e-34	0.33747	0.0573824	0.649505	0.971721
PHB synthesis/degradation
acetyl-CoA acetyltransferases	Cagg_1143	54.8277	0.546645	0.90818	0.364482	0.0749032	2.72451e-14	0.062281	1.19981e-32	0.4885	0.610546	1	0.679314
acetyl-CoA acetyltransferases	Cagg_1950	856.842	0.682452	0.0429587	3.94275e-07	0.000853425	5.61337e-05	1.87273e-08	0.936047	0.678101	0.769912	0.145282	0.636747
acetyl-CoA acetyltransferases	Cagg_0348	184.992	0.798406	0.0988519	5.85337e-09	5.65403e-11	0.00145713	3.47198e-06	5.14875e-06	0.134318	0.348373	0.74009	0.242902
acetyl-CoA acetyltransferases	Cagg_2466	103.793	0.117687	0.0574445	0.120553	0.0114712	0.034997	3.26248e-15	7.08316e-10	0.668788	0.0593951	0.335804	1
Branched-chain amino acid biosynthesis
ilvH	Cagg_1241	321.175	0.662688	0.000209702	0.00526374	4.91367e-07	6.00436e-46	9.66413e-20	6.72385e-12	0.549538	0.000160039	0.369281	0.732261
ilvB	Cagg_1240	287.637	0.157482	0.000546387	0.00116819	1.67373e-05	4.92927e-42	3.28163e-20	1.20675e-12	0.964654	2.00336e-07	0.832868	0.915187
Ketol-acid reductoisomerase	Cagg_1242	199.511	0.957633	0.0246594	0.000101331	3.02414e-07	1.7651e-34	3.69652e-09	7.9075e-13	0.697052	0.000320792	0.0555684	0.350075
dihydroxyacid dehydratase	Cagg_1109	101.995	0.00498893	0.000847301	0.000767626	1.96471e-08	0.0182482	1.08459e-05	4.79123e-08	0.780128	0.120812	0.480138	0.578171
3-isopropylmalate dehydratase large subunit	Cagg_3602	75.7871	0.273315	6.03735e-07	0.733118	5.26019e-08	4.26021e-07	0.481534	3.23219e-07	0.32126	1	1	0.397923
3-isopropylmalate dehydratase small subunit	Cagg_3601	66.9644	0.906204	4.9826e-06	0.0156927	0.00496283	0.01248	0.741614	3.36086e-05	0.487333	1	0.30792	0.317351
isopropylmalate isomerase large subunit	Cagg_1245	83.3888	0.613926	0.00952847	0.00975398	0.000125699	1.31277e-23	0.000658631	9.6546e-14	0.597258	0.00921389	0.282622	0.623404
fumC	Cagg_3599	141.029	2.27654e-05	3.37145e-06	3.53278e-05	1.11306e-16	4.6194e-07	0.00857466	5.2148e-08	0.0325384	0.215548	0.192353	0.0689749
3-isopropylmalate dehydrogenase	Cagg_3600	48.6903	0.901926	8.28972e-06	0.0537923	5.80623e-09	0.00377352	0.143597	7.02145e-06	0.913556	0.571921	0.35226	0.519736
Glycolate metabolism
glcD	Cagg_1531	76.4096	0.00108016	0.00422381	0.942564	0.114885	9.34555e-05	1.07989e-13	4.7258e-16	0.0171898	0.0189441	0.580767	0.41243
glcD	Cagg_1892	37.1468	0.44289	0.819421	0.415057	0.0577496	0.1317	5.22113e-07	3.15548e-07	0.308151	0.807485	1	0.579642
glcD	Cagg_1893	60.0709	0.363268	0.108368	0.783955	0.131746	0.343061	1.47792e-08	1.4168e-07	0.566367	0.369281	0.196044	0.826452
glcE	Cagg_1530	69.5587	0.0514422	0.0006773	0.58332	1	0.943213	4.77272e-18	8.77762e-19	0.592362	0.0259642	0.609275	0.457819
glcF	Cagg_1528	83.0366	7.81629e-06	1.70338e-06	0.0847637	0.000104519	0.00764462	5.87176e-19	1.82624e-20	0.696271	0.000907958	0.609275	0.21141
glyr	Cagg_2722	11.4976	0.00894141	7.44748e-07	0.0306351	0.00464266	0.000352487	0.00557603	0.00318237	0.718867	0.335094	0.439814	0.780907
Glyoxylate bypass
icl	Cagg_0040	1185.97	0.215975	0.00100447	2.70515e-14	4.03506e-10	0.0262173	1.74051e-07	0.0643572	0.230393	0.108099	0.267968	0.205754
mas	Cagg_3782	202.455	1.41214e-07	1.3451e-05	0.000507808	0.00194048	0.193159	0.331894	5.51433e-06	0.34306	0.686034	0.766761	0.456782
acetate metabolism
Aldehyde Dehydrogenase	Cagg_1018	95.7112	0.207753	0.715491	0.00917158	0.591022	0.0054062	0.00689828	1.27076e-09	0.128341	1	0.326022	0.660018
Aldehyde Dehydrogenase	Cagg_1702	133.793	0.0118117	0.151	0.00113663	3.23512e-07	0.779304	1.54582e-17	0.0381597	0.0183849	0.431031	0.142417	0.228109
Fatty Acid Metabolism
biosynthesis
fabD	Cagg_2986	121.41	0.221156	0.61388	3.75971e-08	0.00414016	0.00343508	0.0172235	1.2773e-09	0.655504	0.275137	0.908382	0.308146
3-oxoacyl-(acyl-carrier-protein) synthase 2	Cagg_2588	40.6882	0.152171	0.00834208	0.282632	0.00299889	6.36389e-05	2.09257e-07	6.39828e-08	0.0443402	0.123095	0.747807	0.533661
acetyl-CoA carboxylase, biotin carboxylase	Cagg_2537	468.919	2.61895e-08	0.0864804	3.37182e-06	0.0105615	0.0347082	0.105396	7.41417e-05	1	0.00586522	0.117631	0.583996
3-oxoacyl-[acyl-carrier-protein] reductase	Cagg_0281	195.765	0.664828	0.00343418	0.00507795	3.51808e-06	0.001673	0.000420185	0.00501559	0.3709	0.671769	0.154582	0.397583
fabI	Cagg_1033	111.54	0.000104815	0.00176917	4.33276e-08	8.49327e-10	3.00605e-06	0.06826	3.14575e-13	0.539422	1.35612e-05	0.81167	0.81167
β-oxidation
Acyl-CoA synthetase	Cagg_2424	149.391	8.15997e-07	1.30823e-12	0.618646	0.0371332	0.967621	1.93774e-20	7.84772e-24	0.813766	0.0269525	0.298158	0.202807
Acyl-CoA synthetase	Cagg_3345	800.132	1.92503e-05	0.00383036	0.00210514	0.000206371	0.0190577	4.2638e-30	0.00173192	0.0857273	0.485493	0.00927878	0.0167627
3-hydroxyacyl-CoA hydrolase	Cagg_1800	45.7089	0.00957164	0.0555684	0.637132	0.107922	0.00440653	1.123e-05	4.31553e-05	0.201411	0.924869	0.13776	1
3-hydroxyacyl-CoA dehydrogenase	Cagg_0347	211.453	0.34306	0.009073	7.11321e-08	5.06639e-08	0.291529	7.78676e-08	2.73528e-07	0.0170301	0.479003	0.933097	0.653198
Beta-ketoacyl thiolase	Cagg_0348	184.992	0.798406	0.0988519	5.85337e-09	5.65403e-11	0.00145713	3.47198e-06	5.14875e-06	0.134318	0.348373	0.74009	0.242902
Hydrogenase
hypE	Cagg_0469	178.036	1.49423e-21	1.63147e-16	0.0237093	1.01623e-07	0.064297	0.000282516	8.57645e-55	0.505927	3.93323e-25	0.0289473	0.000811266
hypC	Cagg_0479	70.3441	0.0508682	1.57282e-05	0.766659	0.0991255	0.22999	6.00802e-15	4.06549e-06	1	0.000238083	0.0235088	0.493001
hypB	Cagg_0480	68.1801	0.095186	2.37222e-06	0.943845	0.00130803	0.00166818	1.01897e-10	7.62902e-05	0.883531	0.0121926	0.187867	1
hypA	Cagg_0468	124.596	3.19141e-19	8.61153e-27	0.879227	0.00171813	0.178377	8.63371e-05	5.25699e-41	0.495488	1.27613e-28	0.335664	0.00764597
hydA	Cagg_0470	271.287	1.23156e-28	7.25638e-30	0.000678368	3.02591e-13	0.00207295	0.00197447	1.95932e-64	0.365751	3.24634e-21	2.11892e-05	0.00988045
hydB	Cagg_0471	248.23	2.68231e-29	8.70434e-26	0.000508067	3.22325e-16	0.0206892	0.000693457	2.90207e-59	0.437112	9.41565e-19	0.00104087	0.00713663
frhA	Cagg_2476	836.348	0.0718864	0.100641	0.0195633	0.546132	0.244626	7.43747e-53	3.73157e-74	0.97587	0.218952	0.247623	0.29413
frhG	Cagg_2477	1592.59	0.0117631	0.409837	0.00133081	0.587045	0.900749	6.97614e-67	2.81071e-95	0.649075	0.346323	0.13048	0.134338
hoxU	Cagg_2478	1156.5	0.00211752	0.280414	0.000275622	0.45912	0.0211627	9.0503e-50	6.49792e-86	0.805336	0.287147	0.0570728	0.174816
NADH dehydrogenase (quinone) (nuoF like)	Cagg_2479	1247.83	0.00848435	0.766843	4.46284e-05	0.0315655	0.024282	6.47942e-55	1.41747e-86	0.998432	0.297846	0.123166	0.503736
NADH dehydrogenase (ubiquinone) 24 kDa subunit (nuoE like)	Cagg_2480	1784.02	0.00170126	0.889372	0.000128235	0.0171106	0.00521619	1.11768e-60	1.66773e-95	0.903549	0.698497	0.127277	0.341185
Nitrogen metabolism
narG	Cagg_0511	170.166	1.56217e-30	4.10483e-29	0.000221129	0.146524	0.000220829	0.0028055	0.912021	0.956118	4.56144e-08	0.133213	0.0023906
amtB	Cagg_2435	439.019	8.71395e-40	1.18317e-11	0.000434426	1.57708e-18	4.6151e-66	5.43587e-63	1.25237e-10	0.0783824	0.0178366	0.495518	0.277928
Phototrophy
bchH-I	Cagg_0239	185.975	0.291886	0.117209	0.0646804	0.148748	0.0578287	1	0.0920709	0.516418	0.292584	0.798542	0.653128
bchH-II	Cagg_0575	281.382	0.0473438	0.895356	0.0720447	0.0325723	0.00237229	1.16502e-20	6.30068e-43	0.170962	0.135151	0.085665	0.933951
bchH-III	Cagg_1286	11.6666	0.759851	0.282135	0.282135	0.692096	0.00339444	4.42859e-05	4.42859e-05	0.235318	1	0.620334	0.797512
bchI-I	Cagg_1192	102.324	0.0151306	4.93146e-05	4.99629e-07	4.99629e-07	1.51262e-07	1.46377e-05	5.97021e-23	0.718614	0.0189088	0.826452	0.0785181
bchI-II	Cagg_2319	25.7876	0.718867	0.00318237	1	0.0749032	0.0749032	3.46671e-05	3.15852e-09	0.7633	0.0798343	0.780907	0.319467
bchI-III	Cagg_3123	297.974	0.000236607	0.61786	0.000302408	0.0768752	1	0.00137919	0.457179	0.473125	0.158674	0.548706	0.241573
bchD	Cagg_3122	135.502	0.714805	0.00264404	0.000518171	0.000161433	0.464834	0.011558	0.019887	1	0.0543613	0.787165	0.0298795
bchM	Cagg_1283	103.673	0.946227	0.154771	0.00118732	0.274434	3.81501e-13	0.479568	0.21725	0.592653	0.839158	0.102629	1
bchE	Cagg_0316	907.366	0.0113845	0.00190148	0.089603	0.657522	6.17154e-07	5.32156e-82	6.51191e-74	0.044357	0.974814	0.00276077	0.938292
acsF	Cagg_1285	130.841	0.124372	2.12054e-09	0.00042849	0.477848	5.89761e-07	0.000332642	0.000265881	0.0940662	0.495017	0.000389303	0.880654
bchJ	Cagg_0317	1134.01	0.0228909	0.907288	0.949784	0.376612	2.55621e-05	3.87785e-77	8.48269e-92	0.687841	0.299224	0.251712	0.712121
bchL	Cagg_3478	178.665	0.000366152	7.89775e-07	0.0458786	0.0698573	4.79442e-08	8.01739e-05	0.0864434	0.109994	0.00489702	4.45031e-05	0.174766
bchB	Cagg_3480	89.7964	0.0849622	0.000228126	0.00684828	0.687482	2.89685e-05	0.000816027	0.0294112	0.0685188	0.105334	0.0911897	0.607728
bchN	Cagg_3481	127.109	0.0165861	2.87124e-06	0.00296748	0.0406528	1.67738e-06	0.000129989	0.147907	0.030263	0.00279131	0.0266939	0.0608597
bchK	Cagg_1210	877.886	0.174311	0.387679	0.426952	0.84763	0.403419	0.864478	0.536855	0.298242	0.112207	0.22682	0.428882
bchG	Cagg_2632	977.168	0.419468	0.121929	0.445218	0.897457	0.90589	2.53073e-06	1.24111e-12	0.081625	0.112433	0.0246833	0.898003
bchF	Cagg_3129	282.349	0.832372	1.75228e-05	0.438089	0.0224415	8.34958e-10	0.0029448	5.20746e-07	0.109614	0.805425	6.61324e-10	0.553749
bchY	Cagg_0850	170.485	0.00038332	0.00731942	0.234629	0.000240462	2.629e-05	1.89536e-24	2.51474e-12	0.186453	0.00436061	0.134365	0.330272
bchZ	Cagg_0851	164.563	3.86541e-05	0.000607184	0.139129	2.71125e-05	0.000241759	2.80253e-22	1.23424e-12	0.293378	0.000272344	0.2197	0.636724
bchX	Cagg_3127	296.603	0.12729	2.14852e-05	0.551956	0.000900292	9.37087e-17	0.0159153	5.41536e-09	0.597297	0.845548	3.52233e-07	0.578642
bchC	Cagg_3128	223.612	0.211189	0.00105412	0.776646	0.0493783	2.87477e-14	0.013851	2.67463e-10	0.186268	0.658121	1.6602e-05	0.327661
bchP	Cagg_2633	528.929	0.223599	0.702915	0.80638	0.200825	0.403174	0.0280795	9.39413e-07	0.185306	0.326544	0.0356949	0.928766
bchU	Cagg_1211	491.683	0.548345	0.570509	0.037784	0.000714227	0.00294968	0.110992	0.530651	0.881706	0.677775	0.602807	0.801479
pufL	Cagg_1639	3146.35	0.278413	0.109442	0.446043	0.978945	0.0698976	3.43257e-18	1.47285e-26	0.565979	0.426767	0.221519	0.384617
pufM	Cagg_1640	2420.17	0.535699	0.293391	0.276438	0.476813	0.00253926	3.784e-15	7.57293e-23	0.537159	0.335256	0.0757961	0.559758
pufC	Cagg_2631	1478.25	0.432747	0.0527233	0.197208	0.725322	0.415705	1.65944e-07	1.24964e-08	0.0855056	0.116448	0.0354946	0.814608
pufA	Cagg_2630	41743.8	0.54141	0.031743	0.53227	0.231372	0.000538036	2.58948e-14	8.30357e-22	0.271115	0.0311314	0.13224	0.567975
pufB	Cagg_2629	57736.5	0.67903	0.0172014	0.761538	0.240849	0.0357285	7.42298e-15	6.60932e-20	0.32849	0.134076	0.221174	0.753277
csmA	Cagg_1222	7214.74	0.10264	0.09484	0.0269748	2.34335e-06	0.458598	2.72412e-10	0.00961294	0.447656	0.909952	0.168775	0.400832
csmM	Cagg_1209	8117.85	0.078599	0.00845563	0.751494	0.613878	0.0214705	0.119779	5.40613e-07	0.175354	0.0110016	0.0287525	0.109377
csmN	Cagg_1208	6409.36	0.205413	0.0179839	0.556088	0.00102078	0.781263	0.030941	3.6396e-07	0.0947409	0.0110626	0.0173421	0.0544628
csmP	Cagg_1206	354.615	0.255663	0.0622702	0.765049	0.658188	0.063195	0.0357255	0.559898	0.80755	0.0142214	0.608517	0.00913042
csmO	Cagg_2486	1491.38	0.293633	0.426728	0.0304997	0.539954	0.0118317	1.92666e-06	8.36859e-07	0.834972	0.223928	0.159772	0.0597994
csmY	Cagg_1296	2314.4	0.287095	0.0857983	0.190344	0.851898	0.779994	4.12754e-07	6.83094e-21	0.405273	0.360112	0.102726	0.990814
crtB	Cagg_0937	90.582	0.143597	0.278879	0.0806944	0.339533	4.94198e-05	3.41738e-18	9.32075e-16	0.859892	0.903281	0.95039	0.901441
carotene 7,8-desaturase	Cagg_3041	42.8348	0.0419754	0.000556462	0.317351	0.00510013	5.77531e-12	7.71263e-12	2.40531e-27	0.0174197	0.00126829	0.253731	1
phytoene desaturase	Cagg_2128	196.184	0.0023981	0.0364278	0.0305573	0.10261	0.645186	0.0158214	2.16032e-07	1	0.149685	0.320602	0.985508
phytoene desaturase	Cagg_2970	123.381	0.363725	0.196403	0.000488116	0.275524	1.03178e-05	3.32556e-38	2.0416e-16	0.965558	0.559184	0.748354	0.964183
crtY	Cagg_1563	45.1456	0.587049	0.095148	1	0.317392	1	0.00171123	0.00171123	0.450584	0.067924	1	1
3-Hydroxypropionate pathway
accC	Cagg_2537	468.919	2.61895e-08	0.0864804	3.37182e-06	0.0105615	0.0347082	0.105396	7.41417e-05	1	0.00586522	0.117631	0.583996
accC	Cagg_0281	195.765	0.664828	0.00343418	0.00507795	3.51808e-06	0.001673	0.000420185	0.00501559	0.3709	0.671769	0.154582	0.397583
accA	Cagg_2379	1272.69	0.848965	0.383801	0.232359	0.367473	0.0464355	1.66485e-05	0.00213214	0.432207	0.939367	0.528066	0.16362
accD	Cagg_2380	1135.64	0.747317	0.445873	0.481564	0.7672	0.0759493	5.1832e-06	1.19506e-05	0.237093	0.877096	0.310462	0.187301
accB	Cagg_0915	384.644	0.1487	0.319433	3.00588e-06	0.0013641	0.179989	0.00298298	4.02867e-06	1	0.0455288	0.568491	0.800204
mcr	Cagg_1256	436.06	0.0564116	0.177701	1.74719e-05	1.47873e-05	0.191135	0.04801	4.50235e-08	0.0223273	0.30241	0.239454	0.0800568
pcs	Cagg_3394	1473.89	0.212059	0.438744	0.780096	0.612248	0.00410955	4.1623e-08	0.0013805	0.219979	0.537977	0.667172	0.197174
pccB	Cagg_2611	28.4433	0.068727	0.000878105	1	0.00172226	0.000104191	4.64543e-05	6.01851e-08	0.188481	0.395171	1	0.499675
pccB	Cagg_0379	428.525	0.170747	0.00291469	0.0290605	0.97852	0.0341374	4.00687e-39	2.95599e-56	0.840853	0.16831	0.599099	0.162189
mcee	Cagg_0981	1607.93	0.0507879	3.93197e-07	0.801824	0.0971713	0.0132774	2.53604e-07	4.94412e-19	0.00503968	0.0913969	0.779886	0.751963
mut	Cagg_2545	359.585	0.0600715	0.00123368	0.000452374	2.3179e-07	0.354487	1.79648e-30	6.03558e-06	0.0429878	0.178887	0.171729	0.324692
mut	Cagg_1349	974.877	0.01812	1	0.774805	0.01107	3.65018e-18	0.223849	0.00633965	0.343762	0.136555	2.62643e-05	0.124519
mut	Cagg_1348	730.443	0.194441	0.936496	0.249959	0.096951	1.77642e-18	0.0706621	0.000920861	0.291033	0.045274	0.000226446	0.207243
smtA	Cagg_1331	219.206	0.00953123	0.00262751	0.0159711	0.533974	5.68153e-16	4.48903e-10	0.718371	0.560496	2.94513e-07	0.926225	0.0233234
smtB	Cagg_1330	368.575	0.037687	0.00184426	0.257652	0.625892	1.31931e-12	3.92712e-08	0.193513	0.716296	0.0156544	0.00900259	0.0649622
sdhC	Cagg_1576	161.08	4.19711e-11	1.5949e-08	6.20346e-05	3.96227e-06	0.00419115	1.67582e-05	0.0332674	0.00162977	3.73666e-08	0.811723	0.0235088
sdhA	Cagg_1577	150.782	1.93007e-07	3.20444e-07	3.44749e-05	3.37907e-10	4.74578e-07	2.89377e-07	0.227986	0.0028181	2.46369e-05	0.00995573	0.045909
sdhB	Cagg_1578	166.011	0.000660471	0.0186968	3.62058e-09	2.10622e-06	0.1157	5.89788e-09	0.873534	0.00443701	1.93128e-05	0.000807521	0.417605
fh	Cagg_2500	154.028	0.0447156	0.563815	1.20664e-05	0.000516873	0.497263	0.206377	0.0204275	0.590883	0.39632	1	0.224676
mcl	Cagg_1328	515.134	0.291724	0.000211626	0.183663	1	2.18953e-13	6.98364e-08	0.3007	0.640443	0.656443	3.37941e-06	0.0568234
mch	Cagg_1326	220.86	0.000200865	4.16068e-08	0.000669444	0.764518	1.05164e-13	6.55933e-06	0.0286474	0.336475	0.0805781	0.00343418	0.56501
mci	Cagg_1329	409.092	0.0343979	4.8323e-05	0.0178324	0.737479	1.85678e-18	5.97136e-09	0.291656	0.555933	0.123759	0.00023163	0.0989174
meh	Cagg_1332	258.286	0.00713301	0.00713301	0.297042	0.22765	0.832132	3.96746e-11	1.86136e-08	0.223585	0.455032	0.168523	0.795092
Electron transport
nuoF	Cagg_2479	1247.83	0.00848435	0.766843	4.46284e-05	0.0315655	0.024282	6.47942e-55	1.41747e-86	0.998432	0.297846	0.123166	0.503736
nuoA	Cagg_1631	233.936	8.18608e-08	2.87044e-05	0.489311	0.0222738	0.00295378	0.811753	0.00281132	0.090138	0.0142757	0.000356363	0.20483
nuoB	Cagg_1630	198.82	1.76359e-05	0.000968286	0.00486182	0.00114676	0.000242654	0.239992	0.139079	0.261491	0.000551874	0.219963	0.0396365
nuoC	Cagg_1629	195.511	1.12248e-06	4.08499e-05	9.76431e-05	1.22528e-11	2.69018e-09	0.172536	0.583225	0.0694655	0.00410036	0.129589	0.297545
nuoD	Cagg_1628	161.027	6.52164e-06	0.000211398	0.000874934	0.00137273	0.00739886	0.217023	0.924051	0.642014	0.0181074	0.0370101	0.645633
nuoI	Cagg_1627	200.498	1.83382e-08	4.62822e-09	0.00278173	8.49283e-09	3.03538e-05	0.00635357	0.575209	0.137974	0.0895447	0.0453456	0.850589
nuoH	Cagg_1626	125.566	0.00593562	0.00245586	0.0332668	0.00705141	0.00268626	0.0167326	0.736112	0.19232	0.143324	0.025162	0.132787
nuoJ	Cagg_1625	136.837	6.92915e-05	3.70906e-06	0.173995	0.0218099	0.00665523	0.0443508	0.0844798	0.0663319	0.258578	0.0122532	0.220729
nuoK	Cagg_1624	98.9472	0.0120505	0.000236571	0.136389	6.89246e-06	2.1375e-09	0.0173888	0.493573	0.841345	0.0508359	0.156179	0.550671
nuoL	Cagg_1623	56.3387	0.000219377	0.0124967	0.00322592	0.00230502	0.00427738	0.0124165	0.168807	0.778291	0.117059	0.0854838	0.379697
nuoM	Cagg_1622	61.9885	0.0125613	0.000645307	0.0539786	0.000143081	0.000280914	0.0613688	0.189482	0.825479	0.596292	0.0061856	0.397923
nuoM	Cagg_1621	46.4393	0.0339961	6.3245e-06	0.539296	0.105231	0.197897	0.60266	0.277056	0.375619	1	0.0845039	0.517593
nuoN	Cagg_1620	40.7049	0.121317	0.000159262	0.0800406	0.00030576	0.0280176	0.325981	0.105231	0.724742	0.316456	0.640866	0.419497
nuoA	Cagg_1049	35.7041	0.464237	1	7.44748e-07	5.32834e-05	3.33746e-05	0.005551	0.0513512	0.359156	0.000616405	1	0.232679
nuoB	Cagg_1048	78.5919	9.38434e-06	2.15975e-05	0.949416	0.000403177	1.5395e-10	0.005477	0.000418728	0.746684	1.4427e-05	0.471942	1
nuoC	Cagg_1047	156.722	3.61659e-07	5.18551e-06	0.479266	0.209476	3.46294e-05	2.09312e-06	1.84869e-06	0.532338	1.99186e-06	0.345344	0.170009
nuoD	Cagg_1046	130.522	1.25735e-06	2.61205e-06	0.0364232	0.000915679	9.42833e-06	1.28573e-07	2.90107e-07	0.629097	9.56925e-05	0.0207127	0.783942
nuoE	Cagg_1045	72.0522	0.000112166	2.84783e-05	0.200435	2.28023e-05	1.80601e-06	5.26057e-06	2.30392e-05	0.021728	0.000855913	0.364482	0.12358
nuoF	Cagg_1044	52.0935	0.00157061	4.05448e-05	0.298158	0.0456023	0.0117391	5.32058e-06	8.43912e-07	0.239719	0.0235088	0.0768534	0.847719
nuoG	Cagg_1043	70.1092	0.00149259	0.0105789	0.0670334	0.00199822	0.00541147	1.517e-08	3.51114e-05	0.676867	0.0305866	0.0765952	0.762208
nuoH	Cagg_1042	49.0618	0.000134587	9.19403e-05	0.261767	0.157493	0.0854838	3.69487e-08	4.6154e-06	0.452939	0.00139668	0.0591425	0.847719
nuoI	Cagg_1041	85.1372	2.75878e-09	0.0022933	3.33855e-07	0.000335453	0.0434466	1.76484e-09	0.00263966	0.00737508	0.178677	0.0030621	0.40873
nuoJ	Cagg_1040	48.5638	0.000254748	3.42974e-07	0.480138	0.0154761	0.0280176	1.6121e-06	5.415e-05	0.946789	0.0439784	0.00149235	0.854227
nuoK	Cagg_1039	54.7009	4.3586e-08	2.03706e-14	0.00667852	0.527695	0.883432	0.000118972	0.00180761	0.9484	0.00797267	0.014908	1
nuoL	Cagg_1038	39.7327	0.000302407	0.00242152	0.0224387	0.00231748	0.0845039	0.000139172	0.00117879	0.742718	0.0957073	0.0211185	0.840383
nuoM	Cagg_1037	22.215	0.00059626	0.00128926	0.16722	0.00133912	0.457819	0.0187995	0.0845039	0.609275	0.0246357	1	0.282135
nuoN	Cagg_1036	20.2909	2.5283e-05	3.85312e-06	0.579642	0.0285161	0.0211185	0.0800549	0.00405285	0.7633	0.278164	0.472	1
actA (Cp)	Cagg_3387	320.874	0.887307	0.0058711	0.00305208	0.0955383	0.000316148	1.83139e-05	1.16124e-16	0.00560543	0.201176	0.212843	0.28119
actB (Cp)	Cagg_3386	251.681	0.925195	0.000100751	3.03816e-05	1.03187e-07	1.63938e-07	0.000900358	1.58222e-16	0.630694	0.0753612	0.26476	0.185266
actC (Cp)	Cagg_3385	305.446	0.000233354	3.2475e-10	5.19428e-07	3.92892e-13	9.59996e-06	0.0308831	8.0703e-14	0.350926	0.000304292	0.0590807	0.442423
actE (Cp)	Cagg_3383	221.381	0.00308117	4.27509e-09	1.44298e-06	9.53019e-11	5.69166e-05	0.0542594	2.4982e-15	0.401899	0.0320894	0.17676	0.836258
actF (Cp)	Cagg_3382	211.533	0.000312457	4.4232e-06	1.11423e-07	5.3322e-10	0.00109778	0.0278937	7.15441e-14	0.131786	0.00327537	0.475924	0.107219
actB (Cr)	Cagg_1527	122.462	6.01247e-21	6.79984e-19	6.91228e-08	1.70357e-15	1.48635e-06	0.124294	1.02215e-09	0.434017	1.71096e-10	0.647602	5.08771e-05
actE (Cr)	Cagg_1526	108.149	1.87872e-21	2.97647e-11	1.57901e-06	4.44186e-12	1.77254e-05	0.021097	1.10631e-08	0.921231	5.34495e-07	0.0991255	0.0379493
actA (Cr)	Cagg_1525	144.231	2.4765e-23	4.35392e-15	2.54902e-10	5.42048e-09	6.28952e-12	1.18527e-08	0.0019011	0.714098	2.18973e-07	0.13589	0.00155718
actG (Cr)	Cagg_1524	154.56	2.13937e-31	2.92907e-15	3.05188e-11	1.41126e-11	2.48263e-08	1.16696e-05	5.26417e-07	0.736667	3.80663e-09	0.0808359	0.000192791
auracyanin A	Cagg_0327	1000.6	0.000743783	0.254396	4.76348e-14	2.78412e-12	0.535282	0.984516	7.92975e-08	0.280324	0.985359	0.488694	0.780587
auracyanin B	Cagg_1833	245.444	0.398071	0.000723815	0.0763857	4.88944e-07	4.50602e-06	0.0148662	0.00474495	0.11182	0.12368	0.000348099	0.255642
oxidative stress
glutathione peroxidase	Cagg_0324	92.5717	0.0555684	0.0365017	0.0636874	1.71809e-07	1.72923e-08	7.26069e-17	3.10411e-06	0.125376	0.0114281	0.121814	0.804261
glutathione peroxidase	Cagg_0446	74.3118	0.268101	0.00398251	0.255908	0.323977	5.92334e-08	9.4149e-07	9.57369e-28	0.0555684	0.0895125	0.4885	0.177052
superoxide dismutase	Cagg_2494	416.753	5.01151e-08	8.36207e-08	1.95623e-05	5.53384e-07	0.000690907	0.0208634	2.60438e-06	0.987651	0.000126299	0.159899	0.00373402
CO dehydrogenase, molybdopterin-dependent
coxG	Cagg_0971	103.548	1.85335e-06	1.0518e-08	0.310884	0.884768	2.32372e-08	3.31705e-09	4.18597e-15	0.357765	2.94832e-10	0.266732	0.847719
coxS	Cagg_0972	666.643	1.19235e-21	1.08154e-28	0.0105752	0.525068	0.00208311	2.84175e-22	1.67142e-11	0.396148	8.98153e-17	1.21117e-07	0.341957
coxL	Cagg_0973	540.214	4.15214e-24	1.7102e-33	0.0289785	0.0604627	0.0253232	5.6983e-33	1.23114e-08	0.325236	7.3044e-17	5.64497e-07	0.60913
coxM	Cagg_0974	442.666	3.83459e-15	3.58897e-26	0.000636357	0.433576	0.172735	4.71617e-19	0.107176	0.274585	3.46832e-10	0.00507288	0.679479
Cobalamin biosynthesis
anaerobic cobalt chelatase (cbiK)	Cagg_1271	17.6565	0.430494	0.00266073	0.0280176	3.20772e-05	0.297807	0.297807	1	0.865308	0.311691	1	1
aerobic cobalt chelatase subunit (cobT)	Cagg_1277	56.3592	0.00921389	5.36887e-06	5.35797e-07	1.60173e-16	0.0955629	1	0.0701183	0.0584761	0.195824	0.00125538	0.0140563
aerobic cobalt chelatase subunit (cobN)	Cagg_1278	19.4343	0.311691	0.0246357	4.94045e-05	4.60189e-07	1	0.0822399	0.633545	0.254666	0.175453	0.797512	1
cob(I)yrinic acid a,c-diamide adenosyltransferase	Cagg_1279	44.3156	7.85153e-07	1.18844e-06	6.26155e-12	5.22872e-15	0.744627	0.0280176	0.822855	0.0031579	0.110704	1	0.694067
Sulfur metabolism
sqr	Cagg_0045	3122.18	2.18549e-31	6.08131e-18	0.0145386	0.856223	4.308e-15	3.41255e-07	3.55505e-88	0.000655487	0.15081	6.90421e-14	0.029325
gyrase
DNA gyrase, A subunit	Cagg_2331	37.3032	0.753783	0.067924	0.383942	0.234164	0.583017	0.164104	1.46878e-07	0.874444	0.729435	1	0.718867
DNA gyrase, B subunit	Cagg_3685	97.5407	0.249568	0.0629467	0.392211	0.0150771	0.0625077	0.00159065	6.92612e-12	0.769313	1	0.698668	0.935043
RNA polymerase
RNA polymerase, sigma-24 subunit, ECF subfamily	Cagg_0050	594.676	7.09044e-06	0.0323875	2.61134e-07	1.80838e-06	8.73533e-07	2.38068e-10	9.14176e-05	1	0.0796311	0.888157	0.026815
RNA polymerase, sigma 70 subunit, RpoD superfamily	Cagg_0201	223.393	0.257532	0.0465983	0.195469	0.265055	0.00271174	1.66104e-13	3.75452e-14	0.0537902	0.624222	0.305258	0.476551
RNA polymerase, sigma-24 subunit, ECF subfamily	Cagg_0898	121.616	0.462667	0.0659306	0.111652	0.578116	0.0182613	0.313715	0.227174	0.937708	0.0166548	0.14945	0.784057
RNA polymerase, sigma 70 subunit, RpoD subfamily	Cagg_0905	173.328	0.811723	0.168878	0.744627	0.266072	1.05421e-21	9.04256e-20	2.1849e-54	0.374912	0.220255	0.398492	1
RNA polymerase, sigma 70 subunit, RpoD subfamily	Cagg_0979	671.087	0.15931	0.0691807	0.00550195	0.0846265	1.48471e-05	0.000258239	0.00258019	0.174525	0.114465	0.601586	0.217776
DNA-directed RNA polymerase, alpha subunit	Cagg_1357	347.805	0.590438	0.0994222	2.06885e-08	0.00992271	1.23748e-07	0.0382902	1.47638e-10	0.3306	0.39463	0.681613	0.52536
RNA polymerase, sigma-24 subunit, ECF subfamily	Cagg_1599	38.8392	0.770192	0.656336	0.7633	0.646181	0.000993175	1.5063e-08	3.77662e-08	1	0.00619366	0.317351	0.723655
RNA polymerase, sigma-24 subunit, ECF subfamily	Cagg_2227	55.0145	0.286486	0.367018	0.873019	0.705651	0.415344	7.22809e-05	5.26869e-10	0.927188	0.0411278	0.704975	0.517593
RNA polymerase, sigma 70 subunit, RpoD subfamily	Cagg_2614	585.386	0.0129911	0.000110788	0.00207418	0.598096	1.34279e-18	3.10865e-09	1.4115e-19	0.423361	0.000100498	0.284993	0.495158
DNA-directed RNA polymerase, beta' subunit	Cagg_2706	229.75	0.0143422	0.0513087	0.000557769	0.0198647	1.22125e-08	0.00265262	7.58082e-16	1	0.082125	0.539422	0.190042
DNA-directed RNA polymerase, beta subunit	Cagg_2707	272.081	0.0119274	0.0572876	0.00645408	0.0340914	2.48427e-09	0.0196231	3.57044e-12	0.946019	0.0721277	1	0.369877
RNA polymerase, sigma 70 subunit, RpoD subfamily	Cagg_2716	219.395	0.00327571	0.663526	0.0342897	0.0168278	0.173451	0.655515	0.000696568	0.772637	0.00326529	0.0358321	0.720724
DNA-directed RNA polymerase, alpha subunit	Cagg_2997	169.524	0.000804098	1.74745e-07	5.1043e-12	2.13988e-10	7.1588e-07	0.0173417	2.06144e-18	0.512877	0.136389	0.0184736	0.11674
RNA polymerase, sigma-24 subunit, ECF subfamily	Cagg_3145	350.421	1	0.871462	0.339311	0.0130361	0.200878	1.82605e-06	0.282019	0.791569	0.741213	0.493706	1
RNA polymerase, sigma-24 subunit, ECF subfamily	Cagg_3845	127.161	0.58332	0.0570241	0.500814	0.270321	3.92682e-07	0.304647	0.645777	0.95811	0.0105116	0.0507019	0.688411
DNA polymerase
DNA polymerase III, beta subunit	Cagg_0019	87.6815	0.00788991	0.00197447	0.501971	0.113495	2.12415e-06	4.41559e-09	3.7958e-13	0.19574	0.00631105	0.248847	0.617782
DNA polymerase III, epsilon subunit	Cagg_0978	42.773	0.018998	0.00197447	0.943845	0.0186462	0.145128	4.71244e-05	9.34287e-09	1	0.0114183	0.596505	0.729435
DNA polymerase III, epsilon subunit	Cagg_2156	55.1062	0.723655	0.0031579	0.0426151	0.000258264	0.114885	5.76111e-08	1.14098e-08	0.23659	0.415057	0.32863	0.527753
DNA polymerase III, alpha subunit	Cagg_2499	61.6658	0.939799	0.473382	0.223233	0.0883777	0.830771	0.0165861	0.00299114	0.516862	1	1	0.742718
DNA polymerase III, delta prime subunit	Cagg_2589	57.4044	0.885577	0.00441553	0.00283958	1.82808e-10	4.62188e-08	4.40735e-05	1.50252e-05	0.690293	0.0154611	1	0.145128
DNA polymerase III, delta subunit	Cagg_2973	41.5687	0.0207928	0.00971496	0.0226416	0.00820848	0.00223791	0.26754	6.39913e-07	0.729274	0.00778622	0.335094	1
DNA polymerase III, subunits gamma and tau	Cagg_3199	38.7012	0.471159	0.020365	0.32126	0.00196109	0.000206754	8.32886e-07	1.22316e-12	1	0.0575192	0.860052	1
DNA polymerase I	Cagg_3590	42.5001	0.106845	0.043063	0.410208	0.0437476	0.0437476	1.40188e-06	6.52184e-06	0.43777	0.363268	0.265924	1
DNA polymerase III, epsilon subunit	Cagg_3714	14.0318	0.593113	1	1	1	0.0103193	8.76189e-06	0.000202378	0.888764	0.21141	0.407173	0.797512
AA transporter
aapJ	Cagg_0338	283.192	1.32451e-12	1.88289e-16	1.58031e-05	4.03595e-09	9.69422e-05	1.32847e-15	6.56792e-22	0.621975	0.00100391	0.212703	0.033628
aapQ	Cagg_0337	45.4865	0.110704	0.00108952	0.928287	0.0165779	0.000770035	3.69773e-13	5.38594e-18	0.397923	0.104469	0.257411	1
aapM	Cagg_0336	47.9693	0.0191693	1.50047e-07	0.935893	4.25715e-05	0.000793692	3.15736e-18	3.63703e-19	0.620038	0.150804	0.656336	0.739035
aapP	Cagg_0335	114.487	2.00478e-07	7.70411e-07	0.0199384	0.0458946	0.00966656	1.58758e-25	2.45655e-37	0.699168	0.000206368	0.230971	0.874444
livK	Cagg_2427	240.515	1.33875e-13	2.04239e-20	0.0149951	2.28898e-07	0.697769	3.61455e-15	1.87958e-17	0.828032	0.00026343	0.0246462	0.882061
livH	Cagg_1862	63.7105	2.88502e-05	4.66057e-07	0.000232675	0.000101498	0.000356973	0.00525286	6.54896e-18	0.913556	0.0259426	1	0.133184
livH	Cagg_2425	95.3526	0.000117311	6.77732e-11	0.846396	0.0447156	0.132787	2.36275e-18	3.78111e-14	0.864713	0.000179322	0.221422	0.376211
livM	Cagg_1861	59.0504	2.88502e-05	5.87626e-08	0.0884047	0.00589043	0.000284097	0.00222276	6.68963e-18	0.744627	0.00125538	0.840383	0.523805
livM	Cagg_2426	115.299	3.32733e-05	4.53722e-08	0.302657	0.0673567	0.927715	5.01619e-16	1.81546e-22	0.905047	0.000417566	0.913556	0.819421
livG	Cagg_1860	70.7967	2.90372e-05	5.11614e-07	0.674452	4.23578e-05	2.82517e-07	1.91629e-06	3.51532e-20	1	0.00149235	1	0.581089
livG	Cagg_2423	216.017	1.75673e-07	3.13088e-13	0.332986	0.0559657	0.541003	1.1061e-16	7.03631e-17	1	0.0010962	0.247222	0.201107
livF	Cagg_1859	67.9434	1.54558e-06	1.92468e-08	0.0555506	0.000989647	0.0282989	3.46985e-07	9.34638e-19	0.195329	0.339516	0.297676	0.581089
livF	Cagg_2428	60.5265	0.00366341	3.53941e-05	0.000115244	1.4312e-06	1	9.94652e-14	5.19516e-13	0.100817	0.106845	0.885577	0.443645
oppA	Cagg_2385	941.132	0.000435236	0.000874098	0.480484	0.183576	0.0102098	0.917333	0.845192	0.942759	0.591302	0.561951	0.259662
oppB	Cagg_2384	44.2812	0.00526378	0.0713755	0.027485	0.761143	0.00994216	0.958302	0.000987517	0.708175	0.11538	0.674636	0.878452
oppC	Cagg_2383	47.644	0.0161891	7.57792e-07	0.434629	0.0400542	0.000957442	0.213868	7.62379e-06	0.84152	0.0340935	0.218659	1
oppD	Cagg_2965	119.719	1.36616e-07	3.66463e-10	0.0250017	9.04297e-06	7.88129e-06	2.19657e-05	6.04833e-10	0.43809	1.16799e-05	0.555169	0.360272
oppF	Cagg_2964	72.9159	2.11258e-06	8.53506e-10	0.917042	0.0106906	0.00273127	0.000105894	9.1084e-09	0.431322	1.78717e-05	1	0.0742126
glucoside and sugar transporter
ganO	Cagg_0406	485.282	0.00456069	0.699859	0.384349	0.000132706	1.84224e-05	0.250833	0.0556157	0.96206	0.28913	0.506243	0.686182
ganO	Cagg_3183	47.3514	0.456768	0.236956	0.090346	1.8943e-05	5.5675e-09	9.23913e-07	2.71226e-07	0.20946	5.84812e-06	0.915187	0.423245
ganP	Cagg_0405	41.3104	0.19969	0.0857668	0.918242	0.835873	0.001226	0.140307	0.00099895	0.798905	0.0264948	0.537425	0.376211
ganP	Cagg_3182	22.4026	0.729435	0.00759456	0.298038	0.0895125	0.00318237	0.00541147	0.000106442	0.690709	0.00432709	1	1
ganQ	Cagg_0404	24.307	0.0895125	0.000602715	0.0421421	0.100489	0.568163	0.551998	0.0011292	1	0.232679	1	0.643095
ganQ	Cagg_3181	16.1117	0.0231566	0.00182283	0.0790364	0.832022	0.0306351	0.00115793	2.61601e-06	1	0.430494	0.620334	1
aglE	Cagg_3716	82.6639	3.44626e-06	9.86843e-05	0.349508	0.017095	0.0577925	2.02124e-05	0.109366	0.919696	0.35394	0.0463385	0.257165
aglF	Cagg_3717	28.7574	0.000206996	0.0024261	0.770192	0.0191693	0.499675	2.46256e-08	0.383942	0.284377	0.0298737	0.0773406	0.0790364
aglG	Cagg_3718	21.6447	0.000910749	0.000126105	0.0370978	0.472	0.352234	3.54976e-05	0.930376	0.783942	0.0773406	0.570099	0.623404
chvE	Cagg_2576	48.1785	3.29881e-07	0.0484745	0.245119	0.000247954	0.30627	0.0577925	0.437752	0.510322	0.364482	0.0236259	0.172442
gguB	Cagg_2578	15.8964	0.707153	0.428549	0.888764	0.21141	0.610546	0.113782	0.00916578	0.232679	0.163583	0.694067	0.847719
gguA	Cagg_2577	13.4339	0.0439575	0.137985	0.266732	0.694067	0.214446	0.152795	0.00916578	1	0.0660007	0.731885	0.461168
bmpA	Cagg_3761	170.601	8.81935e-07	1.45565e-09	1.73554e-06	4.45402e-11	0.0502646	1	0.000178278	0.892833	0.0880224	0.409024	0.945065
nupB	Cagg_0430	14.5154	0.00418133	0.00057344	0.464237	0.000672116	0.000103608	0.517593	0.266732	0.545091	0.620334	0.759851	0.759851
nupB	Cagg_3175	72.1126	0.00102398	1.33242e-05	0.0536907	7.80455e-06	0.000265216	8.1059e-07	1.84677e-12	0.501527	0.021097	0.609275	0.894526
nupC	Cagg_0429	40.3808	0.230971	0.230971	0.00171283	2.00625e-05	0.000645307	0.0615423	0.0427403	0.551998	0.927188	0.30792	0.633545
nupC	Cagg_3847	77.991	0.801624	0.115559	0.0310961	0.0154407	0.00151544	0.000593121	6.78846e-10	0.738564	0.192402	0.142064	0.826452
nupA	Cagg_0431	12.9771	0.620334	0.0211438	0.776602	0.0425388	0.0219259	1	0.0370978	1	0.643095	0.81105	0.620334
nupA	Cagg_3176	82.4112	5.76807e-06	1.05863e-05	0.0126524	0.000337425	0.000337425	1.19504e-10	1.15225e-14	0.325702	0.00108016	0.44289	0.443645
nickel transporter
cbiN/L	Cagg_1275	61.3778	0.642453	0.0427944	1.07162e-09	4.89697e-14	0.862265	0.804261	0.303876	0.427571	0.356228	0.371611	0.607586
cbiM	Cagg_1276	62.0439	4.42859e-05	6.41654e-08	5.11685e-10	8.47393e-13	0.435544	0.435544	0.111292	0.00713663	0.0365017	0.393728	0.7633
cbiQ	Cagg_1274	40.1274	0.656336	0.00913405	3.00185e-11	1.17107e-20	0.0742126	1	0.0957073	0.528384	0.406621	0.254598	0.590815
cbiO	Cagg_1273	29.4496	0.88215	0.0181302	1.40454e-06	4.71029e-18	0.00841274	1	0.164415	0.00575899	1	0.356672	0.214446
PHA
acetyl-CoA acetyltransferase	Cagg_1950	856.842	0.682452	0.0429587	3.94275e-07	0.000853425	5.61337e-05	1.87273e-08	0.936047	0.678101	0.769912	0.145282	0.636747
short-chain dehydrogenase/reductase SDR	Cagg_1951	637.999	0.00242138	0.023039	1.73895e-05	0.0889978	0.854362	0.0287276	0.314466	0.569734	0.289313	0.449934	0.610954
alpha/beta hydrolase fold protein	Cagg_0629	5188.52	0.060342	0.0187937	0.102447	0.142499	0.0277835	1.65791e-11	3.69462e-11	0.278789	0.194692	0.949776	0.672089
conserved hypothetical protein	Cagg_0628	5686.31	0.538948	0.084597	0.0452418	0.221934	0.14434	2.26455e-14	3.00004e-11	0.401376	0.297277	0.827254	0.41186
poly(hydroxyalkanoate) granule-associated protein	Cagg_0063	5811.67	0.00085174	0.855978	0.993494	0.155106	0.025996	2.49061e-19	0.00280374	0.740469	0.113831	0.494324	0.203463
cytochrome c oxidase
cytochrome c oxidase, subunit II	Cagg_1522	132.426	8.58804e-20	6.09083e-13	2.82594e-11	1.45247e-15	4.93646e-10	3.7524e-05	1.86136e-08	0.444579	0.00270203	0.000210555	0.0602847
cytochrome c oxidase, subunit I	Cagg_1521	189.416	2.02311e-24	1.3845e-16	1.41805e-09	2.03613e-13	2.59832e-08	1.6108e-05	7.4975e-06	0.520793	0.00269336	0.00028371	0.024791
cytochrome c oxidase subunit III	Cagg_1520	188.327	5.36129e-30	5.02717e-20	9.22206e-11	1.30855e-10	1.48516e-09	3.95095e-06	0.0340905	0.857073	0.00837054	2.62228e-06	0.175485
cytochrome c oxidase subunit IV	Cagg_1519	197.102	2.27531e-27	1.78131e-17	2.12246e-12	1.22436e-12	1.09652e-07	9.84328e-05	0.132209	0.771379	0.00466882	2.37882e-08	0.122847
cytochrome c oxidase subunit I	Cagg_2966	832.71	8.24636e-12	1.22272e-05	0.0140838	7.90547e-06	7.40594e-05	2.9124e-24	2.47168e-88	0.925027	2.8229e-11	4.31073e-07	0.787403
cytochrome c oxidase subunit II	Cagg_2967	1110.29	9.00396e-17	1.28961e-08	0.0407772	1.99695e-08	0.0588921	4.59818e-25	6.01681e-86	0.296674	3.85145e-16	2.13022e-07	0.382502
ATP synthase
ATP synthase F1, alpha subunit	Cagg_0987	462.84	4.05421e-07	4.82395e-07	3.7595e-14	1.4647e-15	7.04152e-05	0.000440705	1.43221e-07	0.0932119	0.00477805	0.167069	0.625861
ATP synthase F1, beta subunit	Cagg_0985	364.358	1.27838e-05	2.98675e-08	8.68645e-11	1.30635e-12	0.00267911	9.74374e-05	3.76806e-09	0.177948	0.0074764	0.115912	0.273364
ATP synthase F1, gamma subunit	Cagg_0986	344.7	0.00106376	2.62643e-08	1.68585e-10	5.80117e-14	0.00249763	0.000246108	3.20025e-06	0.0334004	0.0089241	0.121393	0.21813
H+transporting two-sector ATPase delta (OSCP) subunit	Cagg_0988	551.248	5.3072e-09	1.7571e-08	2.23546e-13	1.82086e-24	1.88054e-08	0.00228547	8.83352e-05	0.169085	0.000520427	0.269492	0.566177
ATP synthase F1, epsilon subunit	Cagg_0984	280.429	0.000105894	1.30911e-08	5.10711e-09	1.52865e-16	2.65503e-05	0.00595016	5.30203e-08	0.31143	0.0942557	0.240197	0.3077
ATP synthase F0, A subunit	Cagg_0991	260.745	2.68441e-12	2.23019e-09	5.52191e-13	7.72514e-16	0.000134351	0.125573	0.0028614	0.0256217	8.3955e-06	1	5.65214e-05
ATP synthase F0, B subunit	Cagg_0989	621.638	5.03944e-10	1.63245e-07	3.81687e-14	3.03707e-23	1.66219e-09	0.00841941	1.23491e-05	0.0262948	0.0761768	0.100154	0.227709
ATP synthase F0, C subunit	Cagg_0990	461.781	8.99951e-12	5.23829e-13	2.92022e-13	3.35596e-16	6.93869e-07	0.0321016	4.03337e-06	0.134517	0.00489712	0.144052	0.0950808

## Sheet: Table S3
		Number of genes	19:00-23:00	23:00-2:10	2:10-5:00	5:00-6:00	6:00-7:00	7:00-11:00	11:00-15:00	15:00-16:00	16:00-17:00	17:00-18:00	18:00-19:00
Phototrophy	Bacteriochlorophyll biosynthesis	23	9	13	9	10	16	19	16	2	5	9	1
	Phototrophic reaction center	5	0	2	0	0	3	5	5	0	1	1	0
	Chlorosome	6	0	2	2	2	2	5	5	0	3	2	1
Electron transport chain	Complex I-1	13	12	12	7	12	12	6	2	0	4	6	1
	Complex I-2	14	13	13	5	11	10	13	12	2	11	5	0
	Complex II	3	3	3	3	3	2	3	1	3	3	2	2
	ACIII (Cp)	5	3	5	5	4	5	4	5	1	3	0	0
	ACIII (Cr)	4	4	4	4	4	4	3	4	0	4	0	4
	auracyanin A	1	1	0	1	1	0	0	1	0	0	0	0
	auracyanin B	1	0	1	0	1	1	1	1	0	0	1	0
	Complex IV	4	4	4	4	4	4	4	3	0	4	4	1
	Complex V	8	8	8	8	8	8	7	8	3	6	0	1
Carbon metabolisms	3OHP_key enzymes	2	0	0	1	1	1	2	2	1	0	0	0
	TCA	13	6	8	10	9	5	10	13	2	5	2	0
	TCA+3OHP	5	5	5	5	5	4	4	3	3	5	3	2
	glycolysis	1	0	1	1	0	0	1	1	0	1	0	1
	oxidative PP	2	0	0	2	2	1	2	2	0	0	0	0
	ppc	2	1	1	1	1	1	1	2	0	0	0	0
	acetyl-CoA ligase	1	1	1	1	1	0	1	1	0	0	0	0
	glycolate oxidase	5	2	3	0	1	2	5	5	1	3	0	0
Electron donors	Uptake hydrogenase	2	2	2	2	2	2	2	2	0	2	2	2
	Bidirectional hydrogenase	5	4	0	5	2	3	5	5	0	0	0	0
	sqr	1	1	1	1	0	1	1	1	1	0	1	1
	CO dehydrogenase	4	4	4	3	0	3	4	3	0	4	3	0
Transporters	Ni transporter	4	1	4	4	4	1	0	0	2	1	0	0
	aap	4	3	4	2	4	4	4	4	0	2	0	1
	liv	9	9	9	3	7	4	9	9	0	7	1	0
	opp	5	5	4	2	3	5	2	4	0	3	0	0
	gan	6	2	3	1	2	5	3	5	0	3	0	0
	agl	3	3	3	1	2	0	3	0	0	1	1	0
	chv	3	2	1	0	1	0	0	2	0	0	1	0
	bmp	7	4	5	4	7	6	3	6	0	2	0	0
Oxidative stresses	Glutathione peroxidase 1	1	0	1	0	1	1	1	1	0	1	0	0
	Glutathione peroxidase 2	1	0	1	0	0	1	1	1	0	0	0	0
	Superoxide dismutase	1	1	1	1	1	1	1	1	0	1	0	1
Housekeeping enzymes	DNA gyrase	2	0	0	0	1	0	1	2	0	0	0	0
	DNA polymerase	9	3	7	3	6	6	8	9	0	4	0	0
	RNA polymerase	15	6	4	8	7	12	12	12	0	6	2	1

## Sheet: Table S4
Gene	Locus_tag	Average of TPM
			2016-11-03 19:00:00	2016-11-03 23:00:00	2016-11-04 02:10:00	2016-11-04 05:00:00	2016-11-04 06:00:00	2016-11-04 07:00:00	2016-11-04 11:00:00	2016-11-04 15:00:00	2016-11-04 16:00:00	2016-11-04 17:00:00	2016-11-04 18:00:00
bchH-III	Cagg_1286	11.6666	0.555762	0.40834	0.844901	0.345798	0.195414	1.28304	4.11512	1.33199	0.760147	0.831838	0.561558
bchI-I	Cagg_1192	102.324	0.515484	0.258822	0.731393	1.95441	0.79033	1.98065	3.62098	0.645881	0.592192	0.324716	0.372484
bchI-II	Cagg_2319	25.7876	0.626659	0.528035	1.41098	1.43617	0.85842	1.37948	3.30355	0.802906	0.686316	0.290668	0.214506
bchM	Cagg_1283	103.673	0.635229	0.686959	0.881911	0.40722	0.316422	1.51094	1.52577	1.4354	1.30383	1.31633	0.977581
acsF	Cagg_1285	130.841	0.556103	0.403644	1.3287	0.658005	0.605659	1.45121	2.35871	1.50351	1.11962	1.03052	0.50331
bchL	Cagg_3478	178.665	0.773267	0.381406	0.974858	0.658327	0.49322	1.25264	2.12185	1.89933	1.47767	0.948539	0.429608
bchB	Cagg_3480	89.7964	0.753578	0.50985	1.10658	0.597822	0.577137	1.30814	2.14077	1.70173	1.21417	0.906302	0.629634
bchN	Cagg_3481	127.109	0.870907	0.543399	1.30394	0.722511	0.497615	1.19862	2.06792	1.91007	1.32067	0.777367	0.484632
bchY	Cagg_0850	170.485	0.703683	0.331818	0.57344	0.724203	0.35052	0.779901	3.9811	1.52052	1.2241	0.758647	0.579985
bchZ	Cagg_0851	164.563	0.822143	0.353746	0.698669	0.925128	0.418241	0.814137	3.8107	1.40972	1.19072	0.623591	0.4899
bchH-I	Cagg_0239	185.975	1.04241	0.902039	1.10741	0.788143	0.646714	0.83219	0.741869	1.1796	1.33725	1.17598	1.16074
bchH-II	Cagg_0575	281.382	0.860076	0.63835	0.57361	0.781279	0.581519	0.886714	0.106617	2.12074	1.73711	1.44415	1.13335
bchE	Cagg_0316	907.366	0.543825	0.842415	1.24652	0.95678	0.972746	1.83043	0.0310724	1.54733	1.16666	1.22119	0.807171
bchJ	Cagg_0317	1134.01	0.534271	0.791066	0.721108	0.705403	0.670992	1.1282	0.0189239	1.72226	1.64814	1.49066	1.30812
bchF	Cagg_3129	282.349	0.342397	0.337484	0.71252	0.807122	0.584762	1.49146	0.815341	2.15086	1.70106	1.71911	0.624676
bchX	Cagg_3127	296.603	0.268632	0.198036	0.453359	0.504257	0.2827	1.18507	0.705854	2.13345	1.99664	2.16611	0.994647
bchC	Cagg_3128	223.612	0.328175	0.25303	0.485471	0.449978	0.31786	1.23843	0.721256	2.42005	1.99676	1.95228	0.991721
bchK	Cagg_1210	877.886	0.731659	0.943058	0.767626	0.672217	0.708618	0.720705	0.656835	0.851208	1.01066	1.3482	1.67398
bchG	Cagg_2632	977.168	0.779651	0.722199	0.528847	0.588839	0.626047	0.571285	0.239313	0.871194	1.14711	1.52614	2.20076
bchP	Cagg_2633	528.929	0.834064	0.719276	0.6258	0.645735	0.569449	0.585481	0.359159	0.94459	1.17537	1.43849	2.04733
bchU	Cagg_1211	491.683	0.783065	0.742779	0.757565	1.03942	0.657752	0.948321	1.07575	1.15084	1.1396	1.2799	1.22698
bchD	Cagg_3122	135.502	0.86357	0.836591	1.37288	2.43949	1.39095	1.08889	0.593154	0.411439	0.412989	0.67022	0.751151
bchI-III	Cagg_3123	297.974	0.542517	1.07561	0.915851	1.62377	1.33318	1.19502	0.624114	0.835663	0.74956	1.00177	0.939401

## Sheet: Table S5
Gene	Locus_tag	Average of TPM
Polyglucose biosynthesis (and degradation?)			2016-11-03 19:00:00	2016-11-03 23:00:00	2016-11-04 02:10:00	2016-11-04 05:00:00	2016-11-04 06:00:00	2016-11-04 07:00:00	2016-11-04 11:00:00	2016-11-04 15:00:00	2016-11-04 16:00:00	2016-11-04 17:00:00	2016-11-04 18:00:00
alpha-glucan phosphorylases	Cagg_2781	12.3085	0.333599	0.496053	1.56757	1.76432	0.872409	1.13301	2.99176	0.705248	0.716661	0.43105	0.467147
glycosyl transferase group 1	Cagg_2872	79.2911	0.960515	0.450265	0.707615	0.774902	0.681188	0.976825	2.53184	1.47053	1.33311	0.977346	0.580567
glycosyl transferase group 1	Cagg_2329	27.7812	1.09906	0.396894	0.553334	0.664301	0.293285	0.888754	2.2175	1.6898	1.26982	0.96755	0.835477
glycosyl transferase group 1	Cagg_2161	111.773	1.46103	0.268369	1.16105	3.31807	0.931119	1.5081	0.497294	0.615263	0.890562	0.644935	0.441275
glycosyl transferase group 1	Cagg_3369	4.37705	0.999148	1.78285	1.17374	1.05685	1.11982	0.754097	2.79009	0.672081	0.378784	0.0993091	0.652927
glycosyl transferase group 1	Cagg_3800	41.2889	0.668967	0.298421	0.687632	1.0614	0.666454	1.2412	2.65542	1.14639	1.1976	0.886548	0.822276
glycolysis
glucokinase	Cagg_0306	42.3214	0.698168	0.573458	1.36695	2.32096	1.19236	1.15424	1.84964	0.702842	0.621788	0.449406	0.446931
ROK family protein	Cagg_3048	193.689	0.627283	0.533621	0.616937	0.925824	0.555894	0.787224	2.06111	1.84758	1.34204	1.20926	0.817115
Glucose-6-phosphate isomerase	Cagg_1484	84.5234	0.80147	0.687818	0.914621	1.13841	0.650174	1.12339	1.62814	1.06942	1.12277	0.974141	0.983363
6-phosphofructokinase	Cagg_2702	9.27893	0.978368	1.16385	1.53244	1.24184	0.682286	1.03378	1.25395	1.35381	0.659388	0.62236	0.730684
6-phosphofructokinase	Cagg_3643	1312.12	1.8062	1.6181	0.92652	0.623716	0.586523	0.448553	0.144344	0.905177	0.948717	1.4044	1.5014
fructose-1,6-bisphosphatase, class II	Cagg_0653	322.042	0.563186	0.454426	0.928291	1.08059	0.717649	0.846824	2.12458	1.37939	1.23139	1.14037	0.833068
fructose-1,6-bisphosphatase, class II	Cagg_2118	23.8036	1.65729	0.704099	1.39064	2.37907	0.8845	1.02746	1.74819	0.432264	0.777883	0.305917	0.353637
fructose 1,6-bisphosphate aldolase/phosphatase	-	-	-	-	-	-	-	-	-	-	-	-	-
Triose-phosphate isomerase	Cagg_0927	125.581	0.701268	0.616971	0.75516	0.958114	0.807796	1.11368	2.44941	1.13997	0.856645	1.04553	0.878346
glyceraldehyde-3-phosphate dehydrogenase, type I	Cagg_3678	22.5928	0.373455	0.740424	1.38926	1.18506	0.465066	1.31535	3.42273	1.00483	0.692166	0.544414	0.348638
glyceraldehyde-3-phosphate dehydrogenase, type I	Cagg_3726	8632.08	1.59685	1.29398	0.70871	0.568086	0.60292	0.438852	0.0763755	0.804515	1.02881	1.52474	1.67816
Phosphoglycerate kinase	Cagg_0642	482.5	0.700057	0.753331	0.784515	1.49558	0.605661	0.773424	0.91685	1.11971	1.09534	1.3074	1.11703
Phosphoglycerate mutase	Cagg_0909	92.9396	0.716184	0.59637	0.841333	0.727241	0.856193	1.0162	1.98762	1.7508	1.28877	0.8656	0.652546
phosphoglycerate mutase, 2,3-bisphosphoglycerate-independent	Cagg_1890	94.1989	0.530597	0.550951	0.781786	1.65518	0.645076	0.821289	2.12979	1.24097	0.977353	0.89029	0.802616
Phosphopyruvate hydratase	Cagg_3739	192.225	0.909834	0.554522	0.811513	1.53267	0.788918	1.23773	2.6945	0.954165	1.03335	0.560454	0.486555
pyruvate kinase	Cagg_0312	33.526	0.812793	0.397112	0.78432	1.10537	0.477169	1.42408	2.28529	1.40588	1.10048	0.807866	0.628705
gluconeogenesis
fructose-1,6-bisphosphatase, class II	Cagg_0653	322.042	0.563186	0.454426	0.928291	1.08059	0.717649	0.846824	2.12458	1.37939	1.23139	1.14037	0.833068
fructose-1,6-bisphosphatase, class II	Cagg_2118	23.8036	1.65729	0.704099	1.39064	2.37907	0.8845	1.02746	1.74819	0.432264	0.777883	0.305917	0.353637
oxidative pentose phosphate pathway ( Entner-Doudoroff)
zwf	Cagg_3190	45.4244	0.479373	0.629653	0.703926	1.3099	0.656662	0.964806	2.20103	1.61226	1.13079	0.841758	0.835367
gnd	Cagg_3189	65.562	0.605768	0.595888	0.738993	1.18292	0.591888	0.967149	2.17955	1.62989	1.16592	0.842934	0.843921
6-phosphogluconolactonase	Cagg_3477	56.0538	0.742255	0.48162	0.87196	1.07062	0.907528	1.24774	2.82282	1.20606	1.2279	0.576791	0.352765
non-oxidative pentose phosphate pathway
tktA	Cagg_1883	51.997	0.804431	0.810307	0.853549	1.42729	0.717391	1.00863	1.6555	1.12211	0.891941	0.856297	0.818805
talA	Cagg_0636	159.238	0.4792	0.539233	0.517294	0.931551	0.503206	0.977491	1.35067	1.78716	1.23731	1.26669	1.12202
ribose-phosphate diphosphokinase	Cagg_0778	67.0372	0.783598	0.554252	0.895648	1.7025	0.727908	1.29472	3.29364	0.936146	0.85641	0.328379	0.340061
anapleurotic reactions
tme	Cagg_3355	36.7937	0.753433	0.832248	1.16958	1.65081	0.723796	3.24941	2.05192	0.537829	0.340037	0.235358	0.301443
pckA	Cagg_3060	2282.17	1.83753	1.15952	0.677914	0.412868	0.529715	0.330597	0.0942916	1.36646	1.34266	1.71496	1.43032
ppc	Cagg_0399	47.1119	0.692748	0.515049	0.940958	1.5342	0.921992	2.49985	3.38999	0.420214	0.372053	0.318454	0.18593
ppc	Cagg_0058	51.1129	0.746752	0.952607	1.07347	1.3511	1.2187	1.50542	1.78663	0.891311	0.645664	0.59378	0.554035
oxidative tricarboxylic acid cycle			1.27345	0.757436	1.49599	2.694	1.90302	0.961134	0.136774	0.48949	0.64371	0.506302	0.475541
Transketolase domain protein	Cagg_0632	13.0098	0.657068	0.390817	0.937291	1.5886	0.350679	0.885564	3.57896	1.15456	0.64054	0.671744	0.630931
pyruvate dehydrogenase (acetyl-transferring) E1 component, alpha subunit	Cagg_1615	435.21	0.9357	0.873842	0.623331	1.16475	0.967711	0.828936	0.638829	0.967131	1.19974	1.29637	1.32413
Transketolase central region	Cagg_1616	39.9392	1.32985	0.457936	0.945562	1.48068	0.941345	1.24141	2.37548	1.21064	0.902172	0.640024	0.274432
Dihydrolipoyllysine-residue succinyltransferase	Cagg_1617	27.9342	0.869682	0.472297	1.42143	1.27987	0.904086	0.856153	1.89655	1.68595	1.22324	0.556229	0.480074
acetyl coenzyme A synthetase (ADP forming), alpha domain protein	Cagg_3834	135.926	0.526014	0.834314	0.478758	1.25313	0.97018	1.24824	1.34266	0.930786	0.97492	0.985361	1.23163
acetate/CoA ligase	Cagg_3789	863.226	0.96301	0.45489	1.09248	2.62431	1.10215	0.738043	1.91966	0.765391	0.640409	0.571676	0.623914
pyruvate flavodoxin/ferredoxin oxidoreductase domain protein	Cagg_2636	2261.87	1.365	1.58249	1.38474	0.798246	0.954619	0.735784	0.00335404	0.807094	0.915794	1.15807	1.13387
pyruvate ferredoxin/flavodoxin oxidoreductase, beta subunit	Cagg_2109	498.61	1.64274	0.736031	0.897663	0.523571	0.818283	0.329223	0.164473	1.3889	1.49184	1.24964	1.30773
pyruvate flavodoxin/ferredoxin oxidoreductase domain protein	Cagg_2110	510.972	1.5459	0.769619	0.823574	0.545582	0.653398	0.352376	0.184501	1.76667	1.74264	1.198	1.19052
thiamine pyrophosphate protein domain protein TPP-binding	Cagg_3651	74.3728	0.575118	0.363453	0.612277	1.14062	0.832579	0.447629	2.60782	1.4438	1.57164	0.850301	0.637569
pyruvate flavodoxin/ferredoxin oxidoreductase domain protein	Cagg_3652	47.5401	0.404037	0.480633	0.588553	1.09407	0.555477	0.414722	3.1626	1.59028	1.41328	0.687518	0.657816
dihydrolipoamide dehydrogenase	Cagg_1128	146.807	0.676487	0.500029	0.779268	1.33385	0.637959	1.20455	1.58081	1.12845	1.17524	1.16982	0.838775
dihydrolipoamide dehydrogenase	Cagg_1323	180.312	0.875281	2.30043	1.25958	1.72435	1.53689	1.46573	0.257346	0.0693898	0.129965	0.439337	0.956027
citrate synthase I	Cagg_3738	560.166	1.00028	0.938538	0.767484	1.52655	1.08386	0.554375	0.458077	1.38896	1.34334	1.32367	0.883503
aconitate hydratase 1	Cagg_3721	191.322	0.954919	0.546368	0.795614	1.58097	0.604924	0.565997	1.24522	2.36486	1.35756	0.909927	0.58042
isocitrate dehydrogenase, NADP-dependent	Cagg_1050	255.473	1.02634	0.79342	1.20917	1.98351	1.13152	1.46218	1.13028	0.678722	0.801361	0.690273	0.586482
2-oxoglutarate dehydrogenase, E1 subunit	Cagg_3723	117.096	1.11578	0.567794	1.19425	1.91457	0.957204	0.586369	1.52061	1.24375	1.06325	0.7032	0.640414
catalytic domain of components of various dehydrogenase complexes	Cagg_2097	111.888	0.773469	0.519587	0.791041	1.05876	0.775097	0.467015	1.92142	1.36059	0.915329	1.20834	1.16211
E3 binding domain protein	Cagg_3642	17.78	1.06792	0.423457	1.08726	1.95795	0.531952	1.34333	2.84449	0.848324	0.575792	0.566102	0.34561
2-oxoglutarate dehydrogenase, E2 subunit, dihydrolipoamide succinyltransferase	Cagg_3722	120.627	0.768814	0.585893	1.21362	1.76196	0.813797	0.556078	1.55254	1.16358	1.05655	0.907432	0.873233
2-oxoglutarate/2-oxoacid ferredoxin oxidoreductase subunit beta	Cagg_2109	498.61	1.64274	0.736031	0.897663	0.523571	0.818283	0.329223	0.164473	1.3889	1.49184	1.24964	1.30773
2-oxoglutarate/2-oxoacid ferredoxin oxidoreductase subunit alpha	Cagg_2110	510.972	1.5459	0.769619	0.823574	0.545582	0.653398	0.352376	0.184501	1.76667	1.74264	1.198	1.19052
2-oxoglutarate/2-oxoacid ferredoxin oxidoreductase subunit beta	Cagg_3651	74.3728	0.575118	0.363453	0.612277	1.14062	0.832579	0.447629	2.60782	1.4438	1.57164	0.850301	0.637569
2-oxoglutarate/2-oxoacid ferredoxin oxidoreductase subunit alpha	Cagg_3652	47.5401	0.404037	0.480633	0.588553	1.09407	0.555477	0.414722	3.1626	1.59028	1.41328	0.687518	0.657816
succinyl-CoA synthetase, beta subunit	Cagg_2086	262.576	0.877092	0.453402	0.965624	1.4669	0.617606	1.93741	1.69761	1.30793	1.28826	0.598832	0.399544
succinyl-CoA synthetase, alpha subunit	Cagg_2819	280.182	0.920035	0.628659	1.11297	1.86523	0.957498	1.19451	1.45928	0.863044	0.977169	0.727211	0.644173
succinate dehydrogenase (or fumarate reductase) cytochrome b subunit, b558 family	Cagg_1576	161.08	1.0487	0.250937	0.849626	1.70852	0.810593	1.22819	2.23584	1.86721	1.09675	0.364222	0.351095
succinate dehydrogenase or fumarate reductase, flavoprotein subunit	Cagg_1577	150.782	0.710305	0.201448	0.679698	1.45289	0.449889	1.12545	2.3796	2.30713	1.41715	0.66953	0.386445
succinate dehydrogenase and fumarate reductase iron-sulfur protein	Cagg_1578	166.011	0.640314	0.311029	0.50147	1.51262	0.685752	0.83767	2.0322	2.4653	1.56437	0.759476	0.378584
fumarate lyase	Cagg_2500	154.028	0.593329	0.930388	0.767415	1.67358	0.985168	1.00418	1.12002	0.866169	0.787652	0.97693	1.00933
malate dehydrogenase, NAD-dependent	Cagg_2290	2272.52	1.26917	1.41597	0.882799	0.845254	0.984348	0.727756	0.0963221	0.829463	0.967928	1.34139	1.30424
PHB synthesis/degradation
acetyl-CoA acetyltransferases	Cagg_1143	54.8277	0.476724	0.621111	0.533361	0.384194	0.746325	3.56376	4.37164	0.235595	0.332772	0.270762	0.262789
acetyl-CoA acetyltransferases	Cagg_1950	856.842	0.357757	0.401329	0.265761	0.601016	0.383276	0.65121	1.35389	1.61577	1.74389	1.75755	1.47198
acetyl-CoA acetyltransferases	Cagg_0348	184.992	0.555473	0.548146	0.71186	1.9496	0.660291	1.06715	2.03994	1.1282	0.874241	0.767929	0.7472
acetyl-CoA acetyltransferases	Cagg_2466	103.793	0.650636	0.454885	0.683875	0.94176	0.579962	0.844281	3.1679	1.26799	1.17128	0.839565	0.690518
Branched-chain amino acid biosynthesis
ilvH	Cagg_1241	321.175	0.462456	0.443962	0.800604	1.25294	0.58196	5.80499	1.25915	0.455305	0.410105	0.193538	0.157542
ilvB	Cagg_1240	287.637	0.533502	0.424209	0.745477	1.27119	0.662974	5.87877	1.24008	0.415525	0.430056	0.132846	0.12792
Ketol-acid reductoisomerase	Cagg_1242	199.511	0.483608	0.513652	0.746667	1.46153	0.629771	4.81277	1.70515	0.560315	0.520334	0.236218	0.139311
dihydroxyacid dehydratase	Cagg_1109	101.995	1.00101	0.552522	1.08186	1.99905	0.718021	1.0577	2.09604	0.889571	0.837914	0.614476	0.526306
3-isopropylmalate dehydratase large subunit	Cagg_3602	75.7871	0.916134	0.726543	1.96454	1.81503	0.586732	1.63532	1.66804	0.659561	0.499836	0.531895	0.564741
3-isopropylmalate dehydratase small subunit	Cagg_3601	66.9644	0.45264	0.440551	1.30517	2.08922	1.29133	1.92553	1.58661	0.7592	0.623996	0.654395	0.507074
isopropylmalate isomerase large subunit	Cagg_1245	83.3888	0.496702	0.443149	0.805782	1.37601	0.636218	4.25758	2.12754	0.513664	0.609743	0.286811	0.19431
fumC	Cagg_3599	141.029	1.10563	0.48456	1.16211	2.33896	0.521752	1.27365	1.77497	0.78285	0.500041	0.694059	0.543242
3-isopropylmalate dehydrogenase	Cagg_3600	48.6903	0.540796	0.592531	1.77214	2.58917	0.723079	1.35337	1.66912	0.656425	0.704979	0.611072	0.446402
Glycolate metabolism
glcD	Cagg_1531	76.4096	0.951166	0.418495	0.84186	0.799363	0.584133	1.29809	4.41378	1.16192	0.671791	0.352259	0.296798
glcD	Cagg_1892	37.1468	0.595411	0.820123	0.846709	1.06071	0.655614	0.946064	2.68921	0.963623	0.696973	0.822292	0.842544
glcD	Cagg_1893	60.0709	0.544486	0.74296	1.05351	1.11798	0.837592	0.954843	2.68833	1.10799	0.963285	0.789493	0.574084
glcE	Cagg_1530	69.5587	0.755684	0.449473	1.03884	0.884358	0.96108	0.897991	4.25499	0.896117	0.780214	0.441073	0.372247
glcF	Cagg_1528	83.0366	0.858698	0.244269	0.906413	1.29003	0.576514	0.976837	4.48702	0.932782	0.85552	0.366136	0.31136
glyr	Cagg_2722	11.4976	0.754762	0	2.06886	0.798349	0	1.1393	2.68861	1.06374	1.39888	0.850212	0.516712
Glyoxylate bypass
icl	Cagg_0040	1185.97	0.522494	0.661784	0.369114	1.18254	0.496145	0.624103	1.20953	1.86635	1.59095	1.32388	1.16766
mas	Cagg_3782	202.455	0.797822	2.05218	0.917608	1.63477	1.05491	1.18223	1.23463	0.650252	0.546855	0.627745	0.694112
acetate metabolism
Aldehyde Dehydrogenase	Cagg_1018	95.7112	0.433448	0.633317	0.653092	1.13623	1.09833	1.68549	2.38739	0.901847	0.647766	0.693059	0.900775
Aldehyde Dehydrogenase	Cagg_1702	133.793	0.871884	0.534921	0.685516	1.26353	0.482181	0.466332	2.14125	1.78912	1.19375	1.0754	0.838301
Fatty Acid Metabolism
biosynthesis
fabD	Cagg_2986	121.41	0.637813	0.498794	0.527262	1.57417	1.00608	1.55112	2.0665	0.799036	0.895553	0.746648	0.7498
3-oxoacyl-(acyl-carrier-protein) synthase 2	Cagg_2588	40.6882	0.568066	0.323189	0.812405	1.09724	0.479813	1.39807	3.64215	1.38605	0.799008	0.490976	0.424254
acetyl-CoA carboxylase, biotin carboxylase	Cagg_2537	468.919	0.572535	1.46708	1.04561	2.10348	1.55538	1.00585	0.689157	0.419177	0.422349	0.709657	0.951601
3-oxoacyl-[acyl-carrier-protein] reductase	Cagg_0281	195.765	0.5753	0.546388	0.89384	1.43297	0.679447	1.0785	1.71713	1.27685	1.10692	1.08091	0.862778
fabI	Cagg_1033	111.54	1.07079	0.475294	0.901185	2.4343	0.8359	1.83346	2.21944	0.64502	0.759377	0.260515	0.298398
β-oxidation
Acyl-CoA synthetase	Cagg_2424	149.391	0.812629	0.267877	1.21342	1.31523	0.972956	0.886734	3.85866	0.777121	0.747294	0.482675	0.387541
Acyl-CoA synthetase	Cagg_3345	800.132	0.49969	0.255174	0.38822	0.627517	0.374847	0.491328	2.63016	1.96276	1.54668	1.46742	1.02998
3-hydroxyacyl-CoA hydrolase	Cagg_1800	45.7089	1.16231	0.576107	0.955791	0.81962	0.521075	1.08193	2.49254	1.22115	0.881278	0.985824	0.636576
3-hydroxyacyl-CoA dehydrogenase	Cagg_0347	211.453	0.649227	0.562406	0.857614	2.0972	0.909798	0.984062	2.11038	1.07067	0.710805	0.64904	0.660909
Beta-ketoacyl thiolase	Cagg_0348	184.992	0.555473	0.548146	0.71186	1.9496	0.660291	1.06715	2.03994	1.1282	0.874241	0.767929	0.7472
Hydrogenase
hypE	Cagg_0469	178.036	1.12543	0.110482	0.847164	1.24821	0.489845	0.288633	0.083321	3.56148	3.26413	0.525636	0.330493
hypC	Cagg_0479	70.3441	0.430333	0.213298	0.800425	0.872437	0.616281	0.757843	3.21993	1.6472	1.6858	0.777033	0.42852
hypB	Cagg_0480	68.1801	0.428694	0.243393	0.938539	0.906902	0.407671	0.86771	2.78142	1.57289	1.53656	0.921916	0.68399
hypA	Cagg_0468	124.596	0.75338	0.0186709	1.10629	1.12892	0.656732	0.426455	0.11463	3.22158	3.64948	0.436808	0.339937
hydA	Cagg_0470	271.287	0.864003	0.051694	0.882854	1.52497	0.458392	0.212221	0.0801672	3.5804	3.17342	0.691077	0.31309
hydB	Cagg_0471	248.23	1.14966	0.0847366	0.96913	1.69616	0.42579	0.230051	0.0782849	3.20536	2.89223	0.688907	0.376106
frhA	Cagg_2476	836.348	1.1048	0.882271	1.04966	0.728628	0.869885	0.651123	0.0164278	1.2469	1.25873	1.58984	1.39093
frhG	Cagg_2477	1592.59	1.20534	0.873295	0.915684	0.562669	0.663971	0.605707	0.0132099	1.3314	1.44391	1.74204	1.45306
hoxU	Cagg_2478	1156.5	1.43009	0.952293	1.03803	0.594929	0.723502	0.455858	0.0137292	1.30267	1.37144	1.68664	1.32581
NADH dehydrogenase (quinone) (nuoF like)	Cagg_2479	1247.83	1.44476	1.02863	0.998588	0.534659	0.804025	0.512269	0.0140619	1.27214	1.29002	1.58102	1.31056
NADH dehydrogenase (ubiquinone) 24 kDa subunit (nuoE like)	Cagg_2480	1784.02	1.54723	1.02726	0.974006	0.547012	0.846308	0.500618	0.0146404	1.31096	1.35462	1.50851	1.25576
Nitrogen metabolism
narG	Cagg_0511	170.166	2.16026	0.191538	1.99237	1.05025	1.47576	0.674453	1.03702	1.2512	1.25473	0.452371	0.328686
amtB	Cagg_2435	439.019	1.961	0.178234	0.610862	1.06742	0.240363	4.80599	0.21322	0.79695	0.602539	0.420483	0.493669
Phototrophy
bchH-I	Cagg_0239	185.975	1.04241	0.902039	1.10741	0.788143	0.646714	0.83219	0.741869	1.1796	1.33725	1.17598	1.16074
bchH-II	Cagg_0575	281.382	0.860076	0.63835	0.57361	0.781279	0.581519	0.886714	0.106617	2.12074	1.73711	1.44415	1.13335
bchH-III	Cagg_1286	11.6666	0.555762	0.40834	0.844901	0.345798	0.195414	1.28304	4.11512	1.33199	0.760147	0.831838	0.561558
bchI-I	Cagg_1192	102.324	0.515484	0.258822	0.731393	1.95441	0.79033	1.98065	3.62098	0.645881	0.592192	0.324716	0.372484
bchI-II	Cagg_2319	25.7876	0.626659	0.528035	1.41098	1.43617	0.85842	1.37948	3.30355	0.802906	0.686316	0.290668	0.214506
bchI-III	Cagg_3123	297.974	0.542517	1.07561	0.915851	1.62377	1.33318	1.19502	0.624114	0.835663	0.74956	1.00177	0.939401
bchD	Cagg_3122	135.502	0.86357	0.836591	1.37288	2.43949	1.39095	1.08889	0.593154	0.411439	0.412989	0.67022	0.751151
bchM	Cagg_1283	103.673	0.635229	0.686959	0.881911	0.40722	0.316422	1.51094	1.52577	1.4354	1.30383	1.31633	0.977581
bchE	Cagg_0316	907.366	0.543825	0.842415	1.24652	0.95678	0.972746	1.83043	0.0310724	1.54733	1.16666	1.22119	0.807171
acsF	Cagg_1285	130.841	0.556103	0.403644	1.3287	0.658005	0.605659	1.45121	2.35871	1.50351	1.11962	1.03052	0.50331
bchJ	Cagg_0317	1134.01	0.534271	0.791066	0.721108	0.705403	0.670992	1.1282	0.0189239	1.72226	1.64814	1.49066	1.30812
bchL	Cagg_3478	178.665	0.773267	0.381406	0.974858	0.658327	0.49322	1.25264	2.12185	1.89933	1.47767	0.948539	0.429608
bchB	Cagg_3480	89.7964	0.753578	0.50985	1.10658	0.597822	0.577137	1.30814	2.14077	1.70173	1.21417	0.906302	0.629634
bchN	Cagg_3481	127.109	0.870907	0.543399	1.30394	0.722511	0.497615	1.19862	2.06792	1.91007	1.32067	0.777367	0.484632
bchK	Cagg_1210	877.886	0.731659	0.943058	0.767626	0.672217	0.708618	0.720705	0.656835	0.851208	1.01066	1.3482	1.67398
bchG	Cagg_2632	977.168	0.779651	0.722199	0.528847	0.588839	0.626047	0.571285	0.239313	0.871194	1.14711	1.52614	2.20076
bchF	Cagg_3129	282.349	0.342397	0.337484	0.71252	0.807122	0.584762	1.49146	0.815341	2.15086	1.70106	1.71911	0.624676
bchY	Cagg_0850	170.485	0.703683	0.331818	0.57344	0.724203	0.35052	0.779901	3.9811	1.52052	1.2241	0.758647	0.579985
bchZ	Cagg_0851	164.563	0.822143	0.353746	0.698669	0.925128	0.418241	0.814137	3.8107	1.40972	1.19072	0.623591	0.4899
bchX	Cagg_3127	296.603	0.268632	0.198036	0.453359	0.504257	0.2827	1.18507	0.705854	2.13345	1.99664	2.16611	0.994647
bchC	Cagg_3128	223.612	0.328175	0.25303	0.485471	0.449978	0.31786	1.23843	0.721256	2.42005	1.99676	1.95228	0.991721
bchP	Cagg_2633	528.929	0.834064	0.719276	0.6258	0.645735	0.569449	0.585481	0.359159	0.94459	1.17537	1.43849	2.04733
bchU	Cagg_1211	491.683	0.783065	0.742779	0.757565	1.03942	0.657752	0.948321	1.07575	1.15084	1.1396	1.2799	1.22698
pufL	Cagg_1639	3146.35	1.4333	1.28551	0.948126	0.839597	0.909216	0.625581	0.146494	0.899243	0.991606	1.17043	1.44883
pufM	Cagg_1640	2420.17	1.30764	1.25299	0.999598	0.843871	1.01761	0.586098	0.154387	0.840575	0.933303	1.12962	1.51557
pufC	Cagg_2631	1478.25	1.05151	0.981728	0.684587	0.81938	0.845453	0.670164	0.266785	0.752005	0.983564	1.30258	1.83582
pufA	Cagg_2630	41743.8	0.938747	1.07268	0.734194	0.793058	1.02202	0.558324	0.163417	0.792973	0.940844	1.34508	1.7293
pufB	Cagg_2629	57736.5	1.02425	1.13812	0.753433	0.777584	0.998611	0.663045	0.189651	0.854552	0.996239	1.29699	1.60196
csmA	Cagg_1222	7214.74	0.729261	0.60474	0.441678	0.600136	0.32897	0.32773	0.728891	1.24394	1.40681	1.50502	1.90116
csmM	Cagg_1209	8117.85	0.74719	1.00661	0.641263	0.663393	0.671102	0.431612	0.305913	0.744468	0.916958	1.38769	1.96777
csmN	Cagg_1208	6409.36	0.825991	1.03735	0.686369	0.738303	0.500201	0.429853	0.278899	0.688425	0.887634	1.34378	1.95948
csmP	Cagg_1206	354.615	0.524591	0.672046	0.853284	0.80245	0.808053	0.980689	0.616301	0.800353	0.848538	1.32519	1.49481
csmO	Cagg_2486	1491.38	0.894397	1.09375	0.903592	1.22608	1.21894	0.753342	0.324685	0.807203	0.793881	0.999919	1.27582
csmY	Cagg_1296	2314.4	0.958091	1.17144	0.847914	0.692471	0.732358	0.68286	0.284313	1.38895	1.25023	1.50172	1.23228
crtB	Cagg_0937	90.582	1.08462	0.820221	0.582467	0.360564	0.277854	0.760131	3.49639	0.929087	0.900691	0.905554	0.91418
carotene 7,8-desaturase	Cagg_3041	42.8348	0.328498	0.0901786	0.534324	0.748392	0.264329	2.11694	6.71707	0.728458	0.281004	0.0100463	0.0754876
phytoene desaturase	Cagg_2128	196.184	0.584755	0.31904	0.470009	0.288334	0.453344	0.365016	0.528878	1.56152	1.58235	2.10459	1.86015
phytoene desaturase	Cagg_2970	123.381	0.684998	0.585138	0.727652	1.40286	1.24143	2.40348	0.0712227	0.946744	0.983497	0.91552	1.02045
crtY	Cagg_1563	45.1456	0.667872	0.825043	1.20704	1.19552	0.998045	0.911203	1.69396	0.947862	1.19456	0.76595	0.776966
3-Hydroxypropionate pathway
accC	Cagg_2537	468.919	0.572535	1.46708	1.04561	2.10348	1.55538	1.00585	0.689157	0.419177	0.422349	0.709657	0.951601
accC	Cagg_0281	195.765	0.5753	0.546388	0.89384	1.43297	0.679447	1.0785	1.71713	1.27685	1.10692	1.08091	0.862778
accA	Cagg_2379	1272.69	0.895384	0.911392	0.963225	1.13546	1.08114	1.29556	0.606887	1.12804	1.01959	1.08614	1.02708
accD	Cagg_2380	1135.64	0.820258	0.902693	0.939541	1.03141	1.07278	1.24686	0.558687	1.26852	1.08151	1.16557	1.04123
accB	Cagg_0915	384.644	0.873215	0.717053	0.788491	1.6405	1.08093	1.19514	1.67484	0.959333	0.971714	0.73579	0.691085
mcr	Cagg_1256	436.06	0.822626	0.629866	0.730913	1.42578	0.781263	0.864804	0.557651	1.56782	1.11954	1.38293	1.19568
pcs	Cagg_3394	1473.89	1.01589	1.27795	1.05949	1.0049	1.01397	1.38011	0.543075	1.0279	0.870953	1.00427	0.978406
pccB	Cagg_2611	28.4433	0.808609	0.406959	1.27872	1.25006	0.418278	1.50225	3.40373	1.05197	0.67598	0.482224	0.429699
pccB	Cagg_0379	428.525	1.42972	1.21115	0.698659	0.479099	0.515004	0.659927	0.0179784	1.20583	1.2662	1.64733	1.57592
mcee	Cagg_0981	1607.93	1.24887	0.983947	0.42659	0.438977	0.370384	0.482889	0.191707	0.911328	1.39269	1.8715	1.86613
mut	Cagg_2545	359.585	0.5893	0.438475	0.724351	1.26592	0.581419	0.437899	2.6815	1.5882	1.1731	0.993249	0.821599
mut	Cagg_1349	974.877	0.79048	0.576144	0.535794	0.505659	0.367505	1.29075	0.955863	1.68462	1.96359	1.66266	0.923025
mut	Cagg_1348	730.443	0.666215	0.568055	0.536229	0.440089	0.362259	1.33199	0.900188	1.74132	2.06485	1.61759	0.963653
smtA	Cagg_1331	219.206	1.01098	0.661454	1.05808	0.680505	0.830928	2.88911	0.930847	1.17285	1.31473	0.549929	0.555985
smtB	Cagg_1330	368.575	0.775572	0.56942	0.893304	0.730634	0.864715	2.38487	0.900341	1.30307	1.40427	1.00575	0.674257
sdhC	Cagg_1576	161.08	1.0487	0.250937	0.849626	1.70852	0.810593	1.22819	2.23584	1.86721	1.09675	0.364222	0.351095
sdhA	Cagg_1577	150.782	0.710305	0.201448	0.679698	1.45289	0.449889	1.12545	2.3796	2.30713	1.41715	0.66953	0.386445
sdhB	Cagg_1578	166.011	0.640314	0.311029	0.50147	1.51262	0.685752	0.83767	2.0322	2.4653	1.56437	0.759476	0.378584
fh	Cagg_2500	154.028	0.593329	0.930388	0.767415	1.67358	0.985168	1.00418	1.12002	0.866169	0.787652	0.97693	1.00933
mcl	Cagg_1328	515.134	0.665285	0.585344	0.987984	0.791336	0.862873	2.40448	0.939951	1.29982	1.22712	1.20572	0.593421
mch	Cagg_1326	220.86	1.01084	0.532916	1.32917	0.729013	0.841113	2.60955	1.12577	0.916165	1.0974	0.849442	0.504007
mci	Cagg_1329	409.092	0.742144	0.543286	0.993183	0.667108	0.682483	2.49697	0.902486	1.25598	1.39886	1.15754	0.658821
meh	Cagg_1332	258.286	1.44413	0.9699	1.40666	1.1711	1.04306	0.89466	0.221022	0.784058	0.985461	1.17461	0.968431
Electron transport
nuoF	Cagg_2479	1247.83	1.44476	1.02863	0.998588	0.534659	0.804025	0.512269	0.0140619	1.27214	1.29002	1.58102	1.31056
nuoA	Cagg_1631	233.936	1.20378	0.474105	0.955496	1.06682	0.777898	1.16637	0.990637	1.89458	1.46365	1.02186	0.552782
nuoB	Cagg_1630	198.82	0.853888	0.37963	0.688998	1.13128	0.683123	1.18477	1.28116	1.92286	1.62184	0.943013	0.779432
nuoC	Cagg_1629	195.511	0.913172	0.359434	0.773006	1.50568	0.46156	1.26693	1.41491	1.8221	1.37118	0.875602	0.676978
nuoD	Cagg_1628	161.027	0.8843	0.349137	0.734342	1.33854	0.808829	1.18524	1.3051	1.56765	1.46814	1.01533	0.700283
nuoI	Cagg_1627	200.498	0.790469	0.246125	0.803954	1.33554	0.499455	0.984988	1.3863	1.79447	1.42663	1.1242	0.81223
nuoH	Cagg_1626	125.566	0.673741	0.366525	0.694952	1.06028	0.663025	1.09141	1.48871	1.86331	1.50345	1.21191	0.800786
nuoJ	Cagg_1625	136.837	0.668276	0.261978	0.749369	0.963911	0.658201	1.02021	1.29684	2.05494	1.52009	1.31033	0.839386
nuoK	Cagg_1624	98.9472	0.521427	0.25845	0.663589	0.919232	0.324668	1.21342	1.66608	1.737	1.69123	1.22656	0.941104
nuoL	Cagg_1623	56.3387	0.853073	0.263584	0.611697	1.26562	0.629124	1.18736	1.76819	1.57988	1.49523	1.09236	0.711575
nuoM	Cagg_1622	61.9885	0.703039	0.331372	0.857057	1.31891	0.555033	1.24143	1.62272	1.45822	1.40136	1.29735	0.688519
nuoM	Cagg_1621	46.4393	0.700493	0.347205	1.28007	1.48189	1.07587	1.33641	1.35005	1.23407	0.993397	1.04437	0.639412
nuoN	Cagg_1620	40.7049	0.68042	0.404706	1.22396	1.84426	0.794372	1.2999	1.46386	1.15239	1.04255	0.828461	0.722546
nuoA	Cagg_1049	35.7041	0.875357	0.715898	0.6427	0	0.490539	1.56908	2.56193	1.97673	1.60396	0.609035	0.612891
nuoB	Cagg_1048	78.5919	0.983522	0.30258	0.916341	0.9327	0.405446	1.66379	2.43685	1.49913	1.42287	0.539344	0.455917
nuoC	Cagg_1047	156.722	0.879921	0.297601	0.770194	0.875986	0.747702	1.4324	2.76476	1.49214	1.35178	0.569339	0.476762
nuoD	Cagg_1046	130.522	0.802915	0.254355	0.758677	1.12622	0.626008	1.34372	2.90669	1.44917	1.34108	0.648847	0.387816
nuoE	Cagg_1045	72.0522	0.963498	0.337105	0.998703	1.31889	0.508171	1.43299	2.94316	1.60119	0.988374	0.428129	0.317461
nuoF	Cagg_1044	52.0935	0.784726	0.282504	0.99463	1.26691	0.833211	1.38715	3.04301	1.32558	1.00209	0.558293	0.285321
nuoG	Cagg_1043	70.1092	0.843069	0.361915	0.714803	1.08561	0.547762	0.995945	2.65975	1.43711	1.32663	0.851074	0.550248
nuoH	Cagg_1042	49.0618	0.824248	0.210109	0.829955	1.09604	0.809421	1.15532	3.1819	1.49358	1.27372	0.543046	0.26382
nuoI	Cagg_1041	85.1372	0.925308	0.157247	0.427036	1.39821	0.691375	0.997668	2.72232	1.89264	1.13589	0.893422	0.43191
nuoJ	Cagg_1040	48.5638	0.683558	0.169406	1.00376	1.20506	0.680991	1.1178	2.70416	1.40129	1.46847	0.928533	0.340339
nuoK	Cagg_1039	54.7009	1.00541	0.149503	1.67323	0.88623	1.12684	1.07501	2.13269	1.32039	1.31288	0.699524	0.312868
nuoL	Cagg_1038	39.7327	1.05537	0.313861	0.876403	1.57824	0.734172	1.09866	2.34517	1.32888	1.22329	0.803006	0.339738
nuoM	Cagg_1037	22.215	1.5012	0.399453	1.34585	2.00575	0.767458	0.983933	1.7481	1.24515	0.998445	0.376951	0.44256
nuoN	Cagg_1036	20.2909	1.54159	0.194499	1.70122	1.38355	0.628282	1.4103	2.06211	1.02349	0.850077	0.55718	0.331441
actA (Cp)	Cagg_3387	320.874	0.515387	0.522701	0.791739	1.27202	1.05652	1.68061	2.85854	0.899075	0.56445	0.467603	0.614377
actB (Cp)	Cagg_3386	251.681	0.456632	0.466513	0.887732	1.74638	0.778711	1.67589	2.48737	0.748187	0.689734	0.521854	0.670025
actC (Cp)	Cagg_3385	305.446	0.745337	0.395292	1.13096	2.46368	0.826073	1.52588	1.88754	0.648179	0.775476	0.422266	0.626227
actE (Cp)	Cagg_3383	221.381	0.67786	0.391148	1.11721	2.41855	0.892019	1.58064	1.90268	0.563881	0.675055	0.466597	0.634704
actF (Cp)	Cagg_3382	211.533	0.865517	0.448881	1.00436	2.37806	0.914843	1.43394	1.81043	0.57408	0.778959	0.457412	0.555748
actB (Cr)	Cagg_1527	122.462	1.63884	0.173762	1.43554	3.52726	0.931695	0.260824	0.359685	1.50635	1.32183	0.33428	0.409757
actE (Cr)	Cagg_1526	108.149	2.10443	0.24543	1.16337	2.70607	0.801613	0.233573	0.407725	1.57813	1.56432	0.59059	0.400622
actA (Cr)	Cagg_1525	144.231	1.51838	0.143486	0.966873	2.8519	1.14511	0.214203	0.719376	1.49998	1.62109	0.643165	0.476911
actG (Cr)	Cagg_1524	154.56	1.8835	0.115892	0.864708	2.70217	0.905863	0.228756	0.565027	1.68094	1.80564	0.63694	0.452723
auracyanin A	Cagg_0327	1000.6	0.789111	0.491705	0.545481	1.70343	0.641753	0.632037	0.563	1.48871	1.28889	1.35203	1.26688
auracyanin B	Cagg_1833	245.444	0.75022	0.671635	1.12663	1.48892	0.681908	1.34842	1.76104	1.31994	1.02819	0.827158	0.436105
oxidative stress
glutathione peroxidase	Cagg_0324	92.5717	0.490366	0.291665	0.504048	0.778027	0.183197	0.832724	3.51221	1.87306	1.42524	0.889494	0.629449
glutathione peroxidase	Cagg_0446	74.3118	0.24775	0.392957	0.82462	0.611466	0.863867	2.3685	4.80736	0.618985	0.354822	0.180582	0.277544
superoxide dismutase	Cagg_2494	416.753	0.994332	0.409197	0.953411	1.83062	0.907602	1.38734	1.74854	0.993709	1.0025	0.559861	0.451585
CO dehydrogenase, molybdopterin-dependent
coxG	Cagg_0971	103.548	0.622383	0.143962	0.75145	0.585178	0.671716	1.85285	4.4081	1.33569	1.12731	0.226824	0.148484
coxS	Cagg_0972	666.643	0.690525	0.11924	0.884459	0.584322	0.705685	1.0188	3.98287	1.73294	1.5493	0.42863	0.166358
coxL	Cagg_0973	540.214	0.659397	0.0853773	0.918217	0.640539	0.509448	0.661025	3.93599	1.9979	1.74987	0.476168	0.19263
coxM	Cagg_0974	442.666	0.678173	0.153975	1.07081	0.60935	0.577551	0.652189	2.38876	2.21571	1.90936	0.742192	0.477894
Cobalamin biosynthesis
anaerobic cobalt chelatase (cbiK)	Cagg_1271	17.6565	0.828499	0.525634	1.68701	3.03799	0.907926	1.2506	0.705933	0.9129	0.809653	0.461147	0.412504
aerobic cobalt chelatase subunit (cobT)	Cagg_1277	56.3592	0.86709	0.420732	1.34027	3.52384	0.613776	0.861089	0.749925	1.35946	0.876586	0.653179	0.187456
aerobic cobalt chelatase subunit (cobN)	Cagg_1278	19.4343	0.722278	0.469567	1.14448	3.48237	0.828337	0.81136	1.30434	1.29774	0.840566	0.454113	0.338709
cob(I)yrinic acid a,c-diamide adenosyltransferase	Cagg_1279	44.3156	1.07127	0.182052	1.01876	4.31671	0.838552	0.654526	1.05743	1.33335	0.593073	0.344785	0.323837
Sulfur metabolism
sqr	Cagg_0045	3122.18	1.69104	0.295677	1.00777	0.699578	0.740727	0.201776	0.0794141	2.94167	1.83239	1.57016	0.540589
gyrase
DNA gyrase, A subunit	Cagg_2331	37.3032	1.00074	0.941709	1.42127	1.76949	1.42852	1.48806	1.81758	0.493742	0.453001	0.36224	0.356964
DNA gyrase, B subunit	Cagg_3685	97.5407	0.711043	0.969194	1.31385	1.53555	1.02935	1.34163	2.09137	0.629175	0.587793	0.627225	0.589117
RNA polymerase
RNA polymerase, sigma-24 subunit, ECF subfamily	Cagg_0050	594.676	0.739187	1.55084	1.04116	2.2406	1.18705	2.2288	0.750855	0.472127	0.479599	0.374298	0.376276
RNA polymerase, sigma 70 subunit, RpoD superfamily	Cagg_0201	223.393	0.599309	0.497171	0.685507	0.856346	0.762035	1.15065	3.33638	1.16392	0.842375	0.806775	0.689049
RNA polymerase, sigma-24 subunit, ECF subfamily	Cagg_0898	121.616	1.27887	1.54274	1.01567	0.723992	0.699839	1.006	0.7332	1.0939	1.13809	0.737606	1.03582
RNA polymerase, sigma 70 subunit, RpoD subfamily	Cagg_0905	173.328	0.350016	0.340667	0.214934	0.185114	0.285301	1.84319	6.93072	0.458649	0.369933	0.281478	0.371314
RNA polymerase, sigma 70 subunit, RpoD subfamily	Cagg_0979	671.087	0.556989	0.730513	0.899947	1.35673	1.13693	1.94808	1.00094	0.742231	0.929896	0.767024	0.864768
DNA-directed RNA polymerase, alpha subunit	Cagg_1357	347.805	0.536543	0.622073	0.429336	1.11038	0.790172	1.66089	2.02068	0.8608	1.02785	0.938283	1.04533
RNA polymerase, sigma-24 subunit, ECF subfamily	Cagg_1599	38.8392	0.49539	0.589306	0.436468	0.523999	0.462684	1.16841	3.51162	1.2853	1.28334	0.590865	0.878695
RNA polymerase, sigma-24 subunit, ECF subfamily	Cagg_2227	55.0145	0.906241	1.24955	0.919428	0.958575	1.16958	1.27468	2.50853	0.760005	0.812056	0.458562	0.553759
RNA polymerase, sigma 70 subunit, RpoD subfamily	Cagg_2614	585.386	0.394087	0.627853	0.300367	0.506169	0.501275	1.84479	3.92675	1.16313	1.04344	0.591277	0.513307
DNA-directed RNA polymerase, beta' subunit	Cagg_2706	229.75	0.457672	0.764917	1.00612	1.76088	1.30986	2.91287	1.61781	0.451623	0.458625	0.329335	0.395776
DNA-directed RNA polymerase, beta subunit	Cagg_2707	272.081	0.45354	0.759265	0.976517	1.50773	1.16186	2.68746	1.66492	0.607767	0.62644	0.468603	0.490065
RNA polymerase, sigma 70 subunit, RpoD subfamily	Cagg_2716	219.395	0.647091	1.15076	1.15177	0.788166	1.29909	1.45529	1.3928	0.927066	0.89206	0.54312	0.837185
DNA-directed RNA polymerase, alpha subunit	Cagg_2997	169.524	0.556284	0.258493	0.786231	2.59267	0.948192	2.00085	2.5915	0.648145	0.566769	0.428506	0.246676
RNA polymerase, sigma-24 subunit, ECF subfamily	Cagg_3145	350.421	1.00008	1.04598	0.943831	0.796347	1.29298	1.41631	0.576884	0.81848	0.869034	0.969446	1.12664
RNA polymerase, sigma-24 subunit, ECF subfamily	Cagg_3845	127.161	0.555166	0.501004	0.719645	0.607475	0.514937	1.28592	1.37758	1.75864	1.76115	1.1721	0.829239
DNA polymerase
DNA polymerase III, beta subunit	Cagg_0019	87.6815	0.674109	0.332705	0.724509	0.849577	0.621566	1.56963	3.85421	1.22939	0.942488	0.513208	0.37491
DNA polymerase III, epsilon subunit	Cagg_0978	42.773	1.23977	0.668271	1.45641	1.47529	0.86844	1.16963	2.5133	0.759479	0.744175	0.308064	0.43402
DNA polymerase III, epsilon subunit	Cagg_2156	55.1062	0.571055	0.528356	1.09678	1.70663	0.772093	1.05355	2.83202	1.02781	0.751418	0.623452	0.446795
DNA polymerase III, alpha subunit	Cagg_2499	61.6658	0.947093	0.953844	1.05116	1.37669	1.01589	0.964773	1.44967	0.884412	0.748937	0.817763	0.839678
DNA polymerase III, delta prime subunit	Cagg_2589	57.4044	0.379383	0.352583	0.807791	1.60517	0.283468	1.27061	2.54413	1.26685	1.15061	0.650468	0.664073
DNA polymerase III, delta subunit	Cagg_2973	41.5687	0.998553	0.491527	1.0517	1.82107	1.02911	1.9231	2.18193	0.767636	0.678794	0.232724	0.411453
DNA polymerase III, subunits gamma and tau	Cagg_3199	38.7012	0.639653	0.499352	0.98625	1.3109	0.53768	1.47849	3.64542	0.845164	0.818426	0.437095	0.39561
DNA polymerase I	Cagg_3590	42.5001	0.818144	0.500527	0.892459	1.11264	0.681166	1.09383	2.75413	1.23543	0.998432	0.808537	0.563013
DNA polymerase III, epsilon subunit	Cagg_3714	14.0318	0.574547	0.427168	0.337473	0.303863	0.214646	1.08409	3.70248	1.49068	1.66991	1.02792	0.643641
AA transporter
aapJ	Cagg_0338	283.192	0.678939	0.14824	0.817772	1.64537	0.661406	1.15782	3.61415	0.90017	0.996981	0.587694	0.478175
aapQ	Cagg_0337	45.4865	0.610107	0.362885	0.966014	1.0101	0.515322	1.26129	4.77779	0.897254	0.683831	0.411303	0.227826
aapM	Cagg_0336	47.9693	0.466641	0.175297	1.09637	1.14305	0.330316	0.908287	4.94855	0.896824	0.757286	0.488224	0.431047
aapP	Cagg_0335	114.487	0.652941	0.143081	0.605557	0.981447	0.693284	1.07638	5.86489	0.634039	0.712204	0.280087	0.186074
livK	Cagg_2427	240.515	1.07901	0.257861	1.47128	2.13999	0.99338	0.828919	2.67114	0.766538	0.810819	0.427074	0.268017
livH	Cagg_1862	63.7105	0.859637	0.227246	1.03229	2.18227	1.05624	2.00408	2.95858	0.51399	0.540743	0.265821	0.249671
livH	Cagg_2425	95.3526	0.906483	0.359444	1.53817	1.456	1.05359	0.67149	3.20383	0.935595	0.907925	0.367069	0.25074
livM	Cagg_1861	59.0504	0.928264	0.254825	1.2163	1.73716	1.0137	2.00748	3.13091	0.521478	0.613589	0.191625	0.226644
livM	Cagg_2426	115.299	0.954388	0.380747	1.2032	1.4527	1.11314	0.966276	3.59264	0.693421	0.735396	0.314658	0.308579
livG	Cagg_1860	70.7967	1.11426	0.385321	1.30898	1.4253	0.580856	1.72108	3.57356	0.617541	0.615627	0.226653	0.241912
livG	Cagg_2423	216.017	0.982145	0.368697	1.38074	1.15808	0.902265	0.899239	3.13256	0.934495	0.94	0.537705	0.432888
livF	Cagg_1859	67.9434	1.08032	0.277865	1.2691	1.85304	1.00354	1.45443	3.31154	0.606036	0.398487	0.301816	0.185352
livF	Cagg_2428	60.5265	0.79824	0.334108	1.04192	2.31411	0.883602	0.803285	3.30232	0.89774	0.58282	0.340868	0.408478
oppA	Cagg_2385	941.132	1.10318	0.678523	1.04315	0.927417	0.824875	1.0856	0.978378	1.11928	1.14923	1.11605	1.06199
oppB	Cagg_2384	44.2812	0.994038	0.424956	0.729838	1.3143	1.29978	2.08661	1.81163	0.979087	0.879309	0.568107	0.475591
oppC	Cagg_2383	47.644	0.890973	0.441618	1.60489	1.3194	0.843246	1.68113	1.95214	0.810506	0.765621	0.377844	0.632143
oppD	Cagg_2965	119.719	0.893257	0.2484	1.06298	1.59519	0.728102	1.56724	2.8333	1.13705	0.985134	0.38281	0.324896
oppF	Cagg_2964	72.9159	0.984362	0.250923	1.30092	1.3387	0.814302	1.41954	2.58833	0.993204	1.1995	0.419312	0.452911
glucoside and sugar transporter
ganO	Cagg_0406	485.282	1.05921	0.70684	0.700554	0.79702	0.460057	0.835179	0.888134	1.40594	1.41469	1.26421	1.18338
ganO	Cagg_3183	47.3514	1.14314	0.979098	0.644592	1.01569	0.273324	1.44946	0.321675	1.5994	2.11486	0.763535	0.742757
ganP	Cagg_0405	41.3104	0.74095	0.506	0.838189	0.870821	0.861195	1.76052	2.14866	1.2025	1.10973	0.610988	0.778818
ganP	Cagg_3182	22.4026	0.757265	0.658296	1.57389	1.10907	0.60934	1.53876	2.78407	1.1419	1.00111	0.231592	0.261025
ganQ	Cagg_0404	24.307	1.006	0.518576	1.65451	0.851275	1.60355	1.72101	1.78638	0.77336	0.813613	0.506616	0.450791
ganQ	Cagg_3181	16.1117	1.11461	0.331478	1.49643	0.6737	0.594869	1.44212	3.17237	0.856853	0.885354	0.601405	0.416216
aglE	Cagg_3716	82.6639	0.614637	0.124297	0.490988	0.624127	0.349027	0.538114	1.22258	1.95616	2.03187	1.79364	1.26235
aglF	Cagg_3717	28.7574	0.839035	0.124762	0.640673	0.70999	0.250765	0.379952	1.94648	1.85439	2.43864	1.50111	0.877274
aglG	Cagg_3718	21.6447	0.960589	0.163242	1.12845	0.435455	0.307601	0.466069	1.82758	2.05711	1.87285	1.11844	0.948
chvE	Cagg_2576	48.1785	2.65054	0.874249	1.3304	1.73314	0.756168	0.909305	0.465833	0.722422	0.584633	0.440676	0.917782
gguB	Cagg_2578	15.8964	0.714706	0.935218	1.25939	1.36076	0.854426	1.02489	1.61967	0.686786	1.22831	0.653543	0.880721
gguA	Cagg_2577	13.4339	1.96034	0.92475	1.5882	1.00102	0.808128	1.27547	1.91669	0.831452	0.820058	0.268752	0.42912
bmpA	Cagg_3761	170.601	1.11857	0.444285	1.33608	2.89041	1.0321	1.306	1.15864	0.692534	0.677351	0.49993	0.4219
nupB	Cagg_0430	14.5154	1.75743	0.495142	2.06453	1.5654	0.276446	1.81508	1.21199	0.888829	0.654564	0.478064	0.310859
nupB	Cagg_3175	72.1126	0.911009	0.388502	1.13078	1.6727	0.667848	1.37515	3.04058	0.891938	0.764592	0.410032	0.353026
nupC	Cagg_0429	40.3808	0.722661	0.491235	0.687238	1.60159	0.514248	1.27265	1.73342	1.26982	1.07847	1.09452	0.835268
nupC	Cagg_3847	77.991	0.672882	0.642025	0.889272	1.39382	0.90079	1.56588	2.59718	0.916012	0.850314	0.640936	0.434483
nupA	Cagg_0431	12.9771	0.708984	0.506035	1.49917	1.64984	0.741637	1.81934	1.58385	0.790294	0.82426	0.591936	0.76777
nupA	Cagg_3176	82.4112	0.871978	0.246023	0.827361	1.39533	0.684939	1.35842	3.79174	1.06995	0.870226	0.382234	0.292218
nickel transporter
cbiN/L	Cagg_1275	61.3778	0.735404	0.656116	1.03669	3.42264	0.769274	0.721551	0.695063	1.07415	0.892149	0.730946	0.57669
cbiM	Cagg_1276	62.0439	0.892781	0.265508	1.18863	3.90327	1.02284	0.7412	0.805453	1.37265	0.737089	0.414106	0.300044
cbiQ	Cagg_1274	40.1274	0.524724	0.442142	0.975993	4.1627	0.392065	0.693054	0.610533	1.15972	0.994633	0.7997	0.538841
cbiO	Cagg_1273	29.4496	0.684745	0.666456	1.31629	3.95066	0.279071	0.798698	0.735435	1.36385	0.534915	0.593973	0.395168
PHA
acetyl-CoA acetyltransferase	Cagg_1950	856.842	0.357757	0.401329	0.265761	0.601016	0.383276	0.65121	1.35389	1.61577	1.74389	1.75755	1.47198
short-chain dehydrogenase/reductase SDR	Cagg_1951	637.999	0.569638	0.962771	0.626113	1.20507	1.01138	0.879014	1.08672	1.09911	1.02204	1.26579	1.17098
alpha/beta hydrolase fold protein	Cagg_0629	5188.52	1.18743	1.62725	1.0799	0.844913	1.13355	0.739703	0.243821	0.759495	0.900442	1.14124	1.19603
conserved hypothetical protein	Cagg_0628	5686.31	1.43152	1.63743	1.1888	0.88247	1.14284	0.829725	0.238843	0.746583	0.854653	1.04441	1.05109
poly(hydroxyalkanoate) granule-associated protein	Cagg_0063	5811.67	0.886778	1.49895	1.42862	1.4105	1.87839	1.22308	0.286544	0.520963	0.503975	0.666201	0.763255
cytochrome c oxidase
cytochrome c oxidase, subunit II	Cagg_1522	132.426	1.59525	0.202011	1.06395	3.30943	0.876656	0.155355	0.441048	1.5626	1.38382	0.826547	0.368948
cytochrome c oxidase, subunit I	Cagg_1521	189.416	1.61628	0.192269	1.09366	2.92686	0.927479	0.256986	0.579568	1.50758	1.37472	0.849934	0.423289
cytochrome c oxidase subunit III	Cagg_1520	188.327	1.71134	0.137552	1.0867	3.11153	1.17501	0.314177	0.720308	1.23381	1.20638	0.790719	0.300525
cytochrome c oxidase subunit IV	Cagg_1519	197.102	1.73634	0.17961	1.08639	3.39374	1.15635	0.370355	0.709465	1.09541	1.17342	0.742851	0.218477
cytochrome c oxidase subunit I	Cagg_2966	832.71	1.35658	0.490823	0.901041	1.28759	0.709956	0.336968	0.0341197	2.45939	2.53166	0.981587	0.461687
cytochrome c oxidase subunit II	Cagg_2967	1110.29	1.43179	0.413348	0.923501	1.23556	0.574493	0.383149	0.0473775	2.43439	2.87252	0.896486	0.417788
ATP synthase
ATP synthase F1, alpha subunit	Cagg_0987	462.84	0.825469	0.359976	0.798721	2.57687	0.798518	1.33854	2.01897	1.06229	0.824828	0.542915	0.441986
ATP synthase F1, beta subunit	Cagg_0985	364.358	0.783034	0.374198	0.92938	2.54759	0.899797	1.30425	2.10163	0.983886	0.798433	0.531382	0.410368
ATP synthase F1, gamma subunit	Cagg_0986	344.7	0.679393	0.3931	0.977281	2.63985	0.863318	1.26273	1.97214	1.12451	0.803642	0.538382	0.415928
H+transporting two-sector ATPase delta (OSCP) subunit	Cagg_0988	551.248	0.933102	0.368948	0.87817	2.68057	0.570435	1.24844	1.75153	1.14119	0.935281	0.562791	0.485042
ATP synthase F1, epsilon subunit	Cagg_0984	280.429	0.80066	0.406191	1.06506	2.66524	0.739002	1.34188	1.83241	0.896105	0.761815	0.594514	0.492441
ATP synthase F0, A subunit	Cagg_0991	260.745	1.12011	0.30749	0.910965	2.90426	0.841217	1.42199	1.60835	1.17681	0.815889	0.365396	0.38395
ATP synthase F0, B subunit	Cagg_0989	621.638	1.00022	0.377854	0.830969	2.62112	0.592491	1.36699	1.79576	1.09623	0.787986	0.625154	0.494637
ATP synthase F0, C subunit	Cagg_0990	461.781	0.807965	0.248036	0.84199	2.59144	0.778965	1.52451	1.86712	1.08696	0.869511	0.5751	0.462298
